# Supplementary material for: Rumenomics: Evaluation of rumen metabolites from healthy sheep identifies differentially produced metabolites across sex, age, and weight
Source: bioRxiv. 2025 Feb 8:2025.02.05.636747. Preprint. [Version 1] doi: 10.1101/2025.02.05.636747 (PMC11839056; doi:10.1101/2025.02.05.636747)
Supplement: Supplement 1 [file media-1.xlsx]

## Sheet: Table of Contents
Table of Contents of Supplemental Material	Table Captions
1. Sheep Information	Table S1. Sheep information
2.Main Effects Linear Model	Table S2. P-values and coefficients from main effects univariate linear model.
3. Interaction Effects Linear Model	Table S3. P-values and coefficients from interaction effects univariate linear model.
4 Age-corrected Main Effects Linear Model	Table S2. P-values and coefficients from age-corrected main effects univariate linear model.
5. Age-corrected Interaction Effects Linear Model	Table S3. P-values and coefficients from age-corrected interaction effects univariate linear model.
6. sPLS-DA Sex Loadings and VIP	Table S6A. VIP scores from single sparse Partial Least Square Discriminant Analysis (sPLS-DA) model for sheep sex.
	Table S6B. Loadings and VIP scores from single sparse Partial Least Square Discriminant Analysis (sPLS-DA) model for sheep sex.
7. sPLS-R Age Loadings and VIP	Table S7A. VIP scores from single sparse Partial Least Square Regression (sPLS-R) for sheep age.
	Table S7B. Loadings and VIP scores from single sparse Partial Least Square Regression (sPLS-R) for sheep age.
8. sPLS-R Weight Loadings and VIP	Table S8A. VIP scores from single sparse Partial Least Square Regression (sPLS-R) for sheep weight.
	Table S8B. Loadings and VIP scores from single sparse Partial Least Square Regression (sPLS-R) for sheep weight.
9. Multiblock-Y PLS Loading and VIP	Table S9A. VIP scores from Multiblock-Y PLS-DA models for sheep age, sex and weight.
	Table S9B. Loadings from Multiblock-Y PLS-DA models for sheep age, sex and weight.
10. Metaboanalyst	Table S10 Results from Pathway Analysis in Metabonalayst
11. Matching Metaboanalyst	Table S11 Results from Pathway Analysis in Metabonalayst with matching metabolites
12. Spearman Correlation - Weight and Age	Table S12. Spearman's Correlation analysis of rumen metabolites with Weight and Age.
13. Mann Whitney Test - Sex	Table S13. Mann Whitney Statistical Test for sheep sex covariate.
14. Compound Matching	Table S14 Compound Name Matching

## Sheet: 1. Sheep information
Table S1. Sheep information
Sheep	Tag	Weight (months)	Sex	Age (months)	Breed
B1S5	1981	73	Female	37	Hampshire
B1S9	1662	75	Female	61	Cross.bred
B1S12	13402	53	Female	49	Dorset
B1S13	1822	64	Female	61	Cross.bred
B3S2	1194	66	Male	8	Cross.bred
B3S4	1117	44	Male	25	Cross.bred
B3S6	1107	57	Male	8	Cross.bred
B3S8	20241	95	Male	37	Cross.bred
B3S7	1110	52	Male	25	Cross.bred
B3S9	LO406	90	Male	49	Cross.bred
B1S2	1958	64	Female	37	Hampshire
B1S8	2476	66	Female	25	Cross.bred
B1S10	2476	67	Female	61	Ramboilette
B3S1	1154	40	Male	49	Cross.bred
B3S3	1103	58	Male	8	Dorset
B3S5	1112	47	Male	49	Dorset

## Sheet: 2. Main Effects Linear Model
Table S2. P-values and coefficients from main effects univariate linear model.
			Model Coefficients							Model Coefficients							Model Coefficients							Model Coefficients
Metabolites	Model	Model	p-values							Estimates							t stat							Coefficients Standard Error
	p_value	fdr	SexMale	Weight	Age	BreedDorset	BreedHampshire	BreedRamboilette	(Intercept)	SexMale	Weight	Age	BreedDorset	BreedHampshire	BreedRamboilette	(Intercept)	SexMale	Weight	Age	BreedDorset	BreedHampshire	BreedRamboilette	(Intercept)	SexMale	Weight	Age	BreedDorset	BreedHampshire	BreedRamboilette	(Intercept)
N-acetylputrescine	9.96879e-05	0.0256165	6.13761e-05	4.08977e-05	0.0830672	0.010967	0.81384	0.586669	0.000184784	1.72051	0.0481418	0.0117407	0.785085	0.077523	-0.228585	-3.24044	7.02724	7.40314	1.94925	3.19224	0.242486	-0.56379	-6.07495	0.244835	0.00650289	0.0060232	0.245935	0.319701	0.405443	0.53341
N-formylanthranilic acid	0.00131721	0.0571699	0.000169986	0.566208	0.876684	0.426168	0.242515	0.613255	0.00190221	-0.93917	-0.00241763	0.000600375	-0.127974	-0.249687	-0.132525	1.4424	-6.14381	-0.595457	0.159648	-0.833429	-1.25089	-0.523523	4.33104	0.152864	0.00406013	0.00376063	0.153551	0.199608	0.253141	0.333039
uridine 5'-diphosphate (UDP)	0.000777678	0.0555236	0.000326229	0.0633267	0.305494	0.882246	0.358337	0.316814	0.0610642	-1.01934	0.0102011	0.00484891	0.0277677	-0.229298	-0.318396	0.845609	-5.61905	2.11718	1.08651	0.152383	-0.967997	-1.05988	2.13957	0.181407	0.00481824	0.00446282	0.182223	0.236879	0.300408	0.395224
methionine	0.000253673	0.0323433	0.000473973	0.000857227	0.0749261	0.600923	0.344555	0.874197	0.0447086	2.28214	0.0556199	-0.0212026	0.233097	-0.557615	0.115478	-2.17353	5.33114	4.89186	-2.01332	0.542083	-0.997562	0.162899	-2.33053	0.428078	0.0113699	0.0105312	0.430002	0.558978	0.708891	0.932634
sedoheptulose	0.000218796	0.0323433	0.000658999	0.0099691	0.0100622	0.125061	0.378169	0.538246	0.607284	0.747348	0.0126954	-0.0117379	0.249705	-0.177907	0.155738	-0.170525	5.08429	3.25177	-3.24596	1.69117	-0.926891	0.639801	-0.532485	0.146992	0.00390415	0.00361615	0.147652	0.191939	0.243416	0.320244
indole-3-carboxylate	0.0115344	0.0885092	0.000782031	0.944136	0.127486	0.520835	0.305051	0.479819	0.00612946	-1.45492	-0.000561514	-0.0121185	0.196909	-0.416686	0.358161	2.27504	-4.95859	-0.0720522	-1.67886	0.668097	-1.08757	0.737128	3.55894	0.293413	0.00779315	0.00721828	0.294732	0.383134	0.485888	0.639246
quinate	0.0232396	0.113963	0.0011006	0.660802	0.187647	0.708931	0.292887	0.69974	0.00341678	-1.53093	-0.00391458	-0.0113958	0.125748	-0.473876	-0.214239	2.78713	-4.71252	-0.453678	-1.4259	0.385345	-1.11709	-0.398234	3.93791	0.324865	0.00862853	0.00799204	0.326325	0.424204	0.537972	0.707769
N-acetylglutamate	0.00172908	0.0613585	0.00115021	0.0523689	0.54136	0.47934	0.787779	0.711802	0.00591126	0.743301	-0.00942079	-0.00247967	-0.117702	-0.0575043	0.100269	1.23917	4.68123	-2.23382	-0.634796	-0.737956	-0.277347	0.381334	3.58211	0.158783	0.00421734	0.00390624	0.159497	0.207337	0.262943	0.345934
butyrylputrescine/isobutyrylputrescine	0.00107436	0.0571699	0.00125343	0.000152292	0.12312	0.396447	0.980744	0.670506	0.000233092	3.67602	0.131758	0.0332961	0.711545	0.0257788	-0.579329	-10.2022	4.62051	6.23527	1.70118	0.890364	0.0248144	-0.439725	-5.88597	0.795587	0.0211311	0.0195723	0.799162	1.03887	1.31748	1.73331
N-formylmethionine	0.00192957	0.0613585	0.00134003	0.000524435	0.507534	0.192025	0.945517	0.864925	0.00202321	1.20614	0.036806	0.00447721	0.373629	-0.0241974	-0.0764414	-2.46422	4.57358	5.25467	0.690101	1.41044	-0.0702678	-0.175038	-4.28894	0.263718	0.00700445	0.00648776	0.264903	0.344359	0.436714	0.574551
formiminoglutamate	0.00289895	0.0665241	0.00134748	0.00103163	0.324967	0.445339	0.927698	0.99721	0.00249921	2.99372	0.0828018	0.0167799	0.525228	-0.0798257	-0.00389963	-5.91754	4.5697	4.75864	1.04115	0.798137	-0.0933142	-0.00359454	-4.146	0.655124	0.0174003	0.0161168	0.658068	0.855451	1.08488	1.42729
4-quinolinecarboxylic acid	0.0382619	0.144545	0.00135045	0.662445	0.0945482	0.443344	0.0700252	0.254161	0.000352988	-0.553461	0.00145229	-0.00556874	0.0975751	-0.325137	-0.244388	1.46696	-4.56815	0.451309	-1.86834	0.801762	-2.05517	-1.21808	5.55754	0.121156	0.00321796	0.00298058	0.121701	0.158204	0.200633	0.263958
N,N-dimethyl-5-aminovalerate	0.00207848	0.0613585	0.00167254	0.00960133	0.214431	0.655403	0.730324	0.94532	0.229074	1.24037	0.0244156	-0.00922268	0.130103	-0.130326	0.0327771	-0.789043	4.41944	3.27528	-1.33573	0.461482	-0.355611	0.0705228	-1.29041	0.280663	0.00745451	0.00690462	0.281924	0.366486	0.464774	0.611468
methionine sulfone	0.00378274	0.0665241	0.00180464	0.0478361	0.548919	0.0509187	0.743273	0.473587	0.335175	1.11399	0.0155098	-0.00390782	0.576783	-0.112511	0.315943	-0.565855	4.36712	2.28921	-0.622721	2.25102	-0.337781	0.747938	-1.01819	0.255086	0.00677517	0.00627539	0.256232	0.333087	0.422419	0.555744
N-butyryl-leucine	0.00145727	0.0571699	0.00193971	0.000503596	0.76332	0.706828	0.628216	0.915469	0.00357856	3.03124	0.0985522	-0.00536108	0.273822	-0.459522	-0.12691	-5.97655	4.31769	5.28524	-0.310406	0.388288	-0.501264	-0.109162	-3.90746	0.70205	0.0186467	0.0172712	0.705205	0.916726	1.16258	1.52952
N-acetylthreonine	0.0107747	0.0885092	0.00197429	0.116076	0.497291	0.0263426	0.632706	0.583357	0.269523	1.50879	0.0161833	0.0060974	0.933882	0.226335	0.330115	-0.898305	4.30563	1.73877	0.707289	2.65309	0.494636	0.568873	-1.17664	0.350424	0.00930737	0.0086208	0.351998	0.457578	0.580296	0.763452
glycerophosphoglycerol	0.000767872	0.0555236	0.00201877	7.10954e-05	0.375223	0.254539	0.754183	0.364082	0.000455935	1.81014	0.0772598	0.00968272	0.515776	0.177862	-0.667866	-4.92736	4.29044	6.89462	0.932896	1.21704	0.32285	-0.955922	-5.36063	0.4219	0.0112058	0.0103792	0.423796	0.550911	0.698661	0.919175
serotonin	0.0005469	0.0555236	0.00203029	5.2032e-05	0.856399	0.393972	0.720096	0.85712	0.00160592	0.654803	0.029125	0.000699827	0.137369	-0.0737598	-0.0468682	-1.48016	4.28656	7.17845	0.186224	0.895239	-0.369783	-0.185276	-4.44753	0.152757	0.00405728	0.00375799	0.153443	0.199468	0.252963	0.332805
pantothenate (Vitamin B5)	0.00305284	0.0665241	0.00209006	0.0595326	0.210253	0.711092	0.606528	0.841795	0.472701	1.64073	0.0220115	-0.0127627	0.147677	-0.267941	0.130824	-0.627889	4.26682	2.15518	-1.34914	0.382325	-0.533623	0.205446	-0.749482	0.384533	0.0102133	0.00945992	0.386261	0.502117	0.636781	0.837764
ribonate	0.0534873	0.165079	0.00230564	0.592498	0.23217	0.741162	0.0455544	0.661147	0.000353413	-0.585301	-0.00205367	-0.00439185	0.0476861	-0.421974	-0.104574	1.68693	-4.20031	-0.554879	-1.28114	0.34068	-2.31908	-0.45318	5.55661	0.139347	0.00370111	0.00342809	0.139973	0.181957	0.230757	0.303589
gulonate*	0.000100457	0.0256165	0.00244649	6.53055e-05	0.00895171	0.854818	0.0768121	0.769122	0.242554	0.6781	0.0301784	-0.0133092	0.0308294	-0.425218	-0.0816567	-0.444153	4.16034	6.97104	-3.3192	0.188301	-1.9979	-0.302531	-1.25077	0.162992	0.00432911	0.00400977	0.163724	0.212832	0.269912	0.355103
N-acetylhistamine	0.00338786	0.0665241	0.00288122	0.000680189	0.325812	0.695624	0.902591	0.739613	0.00146488	6.35149	0.210762	0.040086	0.636338	-0.257734	-0.890098	-15.4107	4.05086	5.06092	1.03923	0.404028	-0.125884	-0.342809	-4.51134	1.56794	0.041645	0.038573	1.57498	2.04739	2.59648	3.416
argininate*	0.00529271	0.0771224	0.00297111	0.455088	0.412038	0.732029	0.818719	0.862072	0.169934	0.770571	-0.00396383	-0.00404563	0.0678424	-0.0589167	0.0566022	0.621409	4.03042	-0.780582	-0.86014	0.353257	-0.235996	0.178778	1.49185	0.191189	0.00507804	0.00470346	0.192048	0.249652	0.316606	0.416535
3-indoleglyoxylic acid	0.0194309	0.103862	0.00306216	0.0864742	0.974035	0.977631	0.19624	0.775336	0.00209249	-1.10881	-0.0141303	0.000227617	0.00800634	-0.503936	0.134664	2.56971	-4.01037	-1.92419	0.0334641	0.0288281	-1.39583	0.294121	4.26603	0.276485	0.00734352	0.00680182	0.277727	0.361029	0.457855	0.602364
chrysoeriol	0.0246349	0.116309	0.00308195	0.43808	0.846926	0.47661	0.668327	0.852567	0.0153053	-1.5078	-0.0081111	-0.00183967	0.280785	-0.217646	-0.119208	2.44833	-4.0061	-0.811378	-0.198684	0.742683	-0.442849	-0.191261	2.98578	0.376377	0.0099967	0.00925928	0.378068	0.491467	0.623275	0.819995
2-hydroxyphenylacetate	0.0642997	0.170796	0.00313753	0.786424	0.15959	0.407148	0.312054	0.426364	0.000947702	-0.663524	-0.00123175	-0.00626581	0.145096	-0.232315	-0.229169	1.74424	-3.99425	-0.27917	-1.53321	0.869532	-1.07099	-0.833062	4.81945	0.16612	0.0044122	0.00408673	0.166866	0.216917	0.275092	0.361918
norvaline	0.00216559	0.0613585	0.00323763	0.000736775	0.667334	0.829535	0.573529	0.930822	0.00553327	2.27858	0.0761881	-0.00626759	0.127675	-0.43734	-0.0847727	-4.52819	3.97347	5.00218	-0.444275	0.221649	-0.584054	-0.0892699	-3.62445	0.573448	0.015231	0.0141075	0.576025	0.7488	0.949622	1.24935
N-acetylaspartate (NAA)	0.00789112	0.0851323	0.00342163	0.070645	0.76338	0.934165	0.528558	0.722931	0.432001	1.23726	0.0171091	-0.00239921	-0.026815	-0.268984	-0.190394	-0.563201	3.93697	2.04973	-0.310325	-0.0849441	-0.655477	-0.365847	-0.822578	0.314266	0.00834702	0.00773129	0.315678	0.410364	0.52042	0.684677
1-methyladenine	0.000870958	0.0555236	0.00393407	0.000801017	0.0240482	0.200655	0.44482	0.305998	0.0572558	2.29148	0.0782053	-0.0397095	0.826538	-0.621783	1.071	-2.8291	3.84537	4.94111	-2.70871	1.38082	-0.799079	1.08531	-2.17913	0.595906	0.0158275	0.0146599	0.598584	0.778125	0.986812	1.29827
indoleacetate	0.0610631	0.170355	0.00398171	0.915543	0.0654598	0.104051	0.0820852	0.803189	0.000468533	-0.577779	-0.000436151	-0.00776639	-0.27345	-0.384678	-0.0639999	1.7516	-3.8375	-0.109066	-2.09678	-1.80808	-1.95665	-0.256691	5.3399	0.150561	0.00399896	0.00370397	0.151238	0.1966	0.249327	0.328021
5-(2-hydroxyethyl)-4-methylthiazole	0.015742	0.0944032	0.00414096	0.936257	0.91393	0.740481	0.87953	0.866872	0.69736	1.26635	0.000725643	-0.000908469	0.113998	-0.0676415	-0.0948904	0.290653	3.81191	0.0822389	-0.111159	0.341616	-0.15593	-0.172486	0.401582	0.33221	0.0088236	0.00817272	0.333702	0.433794	0.550134	0.72377
N-acetylmethionine	0.00318778	0.0665241	0.00431749	0.000531021	0.986589	0.296988	0.824203	0.963916	0.00234142	3.84507	0.141537	-0.000431936	1.12974	-0.303413	-0.0782561	-9.2739	3.78473	5.24528	-0.0172821	1.10704	-0.228714	-0.046515	-4.18991	1.01594	0.0269838	0.0249933	1.02051	1.3266	1.68239	2.21339
N-butyryl-phenylalanine	0.00369854	0.0665241	0.00435311	0.000882749	0.968221	0.69595	0.717963	0.859268	0.0040956	4.13608	0.141575	0.0011028	0.443642	-0.532665	-0.330662	-9.10577	3.77939	4.87063	0.0409613	0.403569	-0.372748	-0.182457	-3.81909	1.09438	0.0290671	0.0269229	1.0993	1.42902	1.81228	2.38427
2,4,6-trihydroxybenzoate	0.0393138	0.147427	0.00439142	0.816376	0.598689	0.823643	0.997798	0.273722	0.0388697	-2.33417	-0.00392825	-0.00830019	-0.142566	0.00229191	-1.19395	3.25565	-3.77369	-0.239111	-0.545466	-0.229458	0.00283765	-1.16564	2.41592	0.618537	0.0164286	0.0152167	0.621317	0.807677	1.02429	1.34758
betaine	0.0019472	0.0613585	0.00452041	0.000281117	0.33821	0.894608	0.632251	0.395114	0.00520319	1.1159	0.0452785	0.00739495	0.0406794	-0.192209	-0.43947	-2.3723	3.7549	5.73628	1.01147	0.13627	-0.495307	-0.892987	-3.66399	0.297186	0.00789335	0.00731109	0.298521	0.38806	0.492135	0.647465
indolin-2-one	0.049306	0.16461	0.00473291	0.570529	0.433859	0.750406	0.471868	0.604293	0.0141535	-1.29037	-0.00541643	-0.00698051	0.114132	-0.339662	0.308032	2.28973	-3.72513	-0.588718	-0.819144	0.32801	-0.750936	0.536991	3.03405	0.346396	0.00920039	0.00852172	0.347953	0.452318	0.573627	0.754677
N-acetylvaline	0.00608416	0.0838628	0.00489248	0.00305827	0.815473	0.708518	0.654557	0.928649	0.0211614	2.99707	0.0862127	-0.004784	0.313697	-0.488923	-0.123396	-4.91325	3.7037	4.01122	-0.240312	0.385924	-0.462708	-0.0920834	-2.78688	0.809211	0.0214929	0.0199075	0.812847	1.05666	1.34004	1.76299
piperidine	0.00377169	0.0665241	0.00497738	0.000767088	0.753696	0.993023	0.73092	0.809004	0.00283031	39.9974	1.43062	0.0862084	0.0978257	-5.01812	-4.4651	-95.8755	3.69259	4.97268	0.323515	0.00899094	-0.354788	-0.248928	-4.06273	10.8318	0.287696	0.266474	10.8805	14.144	17.9373	23.5988
ophthalmate	0.0640305	0.170796	0.0049809	0.294961	0.423636	0.246301	0.0915485	0.530154	0.0110185	-0.64016	0.00512091	-0.00357517	0.215978	-0.427574	-0.187458	1.20476	-3.69213	1.11199	-0.838168	1.24008	-1.88855	-0.652883	3.18933	0.173385	0.00460516	0.00426546	0.174164	0.226403	0.287123	0.377746
diacetylspermidine*	0.00877065	0.0851323	0.00521003	0.24263	0.247532	0.266702	0.957801	0.920292	0.973952	1.24432	0.0112828	-0.0103339	0.404032	-0.0241316	0.0578881	0.024845	3.66314	1.25056	-1.2366	1.1841	-0.0544044	0.102909	0.0335714	0.339688	0.00902223	0.00835669	0.341214	0.443559	0.562518	0.740063
N('1)-acetylspermidine	0.0102825	0.0874011	0.00529141	0.00895215	0.940342	0.825048	0.993911	0.518326	0.0641052	1.83801	0.0443548	0.000952516	-0.115023	-0.0051544	-0.560076	-2.31248	3.65317	3.31917	0.0769556	-0.227594	-0.00784566	-0.672222	-2.10966	0.503127	0.0133632	0.0123775	0.505388	0.656976	0.833171	1.09614
uridine	0.00134796	0.0571699	0.00531173	0.000115981	0.0485737	0.741105	0.739459	0.361433	0.000217427	3.36717	0.158396	0.0517311	0.315706	0.413125	-1.46853	-11.9405	3.6507	6.4658	2.27986	0.340758	0.343021	-0.961473	-5.94218	0.922336	0.0244976	0.0226905	0.926481	1.20437	1.52738	2.00945
phenylacetylalanine	0.00812248	0.0851323	0.00534176	0.00135991	0.0994683	0.354496	0.877938	0.663035	0.00239934	1.84109	0.0611842	0.022807	0.494987	0.104156	-0.376566	-4.58999	3.64708	4.56326	1.83647	0.976151	0.158009	-0.450459	-4.17344	0.504812	0.013408	0.0124189	0.507081	0.659176	0.835962	1.09981
3-hydroxy-2-ethylpropionate	0.00457336	0.0688724	0.00534538	0.00107292	0.693648	0.99532	0.703229	0.700925	0.0568759	0.514469	0.0177264	0.00141194	-0.000854658	-0.0724599	-0.0926488	-0.671044	3.64664	4.73065	0.406815	-0.00603085	-0.393332	-0.396567	-2.18321	0.14108	0.00374714	0.00347073	0.141714	0.18422	0.233627	0.307365
N-butyryl-isoleucine	0.00374803	0.0665241	0.0054106	0.000677333	0.675389	0.99079	0.739371	0.770835	0.00249042	3.17997	0.117541	0.00930336	-0.0104173	-0.391566	-0.434452	-7.89815	3.63885	5.06403	0.432739	-0.0118672	-0.343142	-0.30021	-4.14837	0.873896	0.023211	0.0214988	0.877823	1.14112	1.44716	1.90392
N-acetylisoleucine	0.00700345	0.0851323	0.00544425	0.00510586	0.534991	0.417154	0.721833	0.967627	0.0363656	3.38408	0.0909032	-0.014774	0.795281	-0.44661	0.0643324	-4.98266	3.63486	3.67615	-0.645048	0.850396	-0.367371	0.0417274	-2.45652	0.931005	0.0247278	0.0229037	0.935189	1.21569	1.54173	2.02834
N-acetylglucosaminylasparagine	0.00240835	0.0617969	0.00569174	0.000200652	0.129229	0.495798	0.862849	0.707389	0.00069156	1.34254	0.0594002	0.0152958	0.265432	-0.08641	0.238888	-4.09478	3.60634	6.00748	1.67015	0.709813	-0.177758	0.387503	-5.0487	0.372274	0.00988772	0.00915834	0.373947	0.48611	0.61648	0.811056
N,N,N-trimethyl-5-aminovalerate	0.0149103	0.0927351	0.00577016	0.763284	0.53183	0.410601	0.738544	0.959165	0.684944	1.57137	0.00360165	-0.00698626	-0.378592	-0.196359	-0.0380787	0.398851	3.59757	0.310455	-0.650163	-0.862891	-0.344279	-0.0526449	0.419135	0.436786	0.0116012	0.0107454	0.438749	0.570348	0.723311	0.951605
alpha-ketoglutaramate*	0.08705	0.199436	0.00586211	0.163779	0.0625147	0.67931	0.0427167	0.931841	0.000303912	-0.72907	-0.00818407	-0.0106248	-0.087198	-0.62584	-0.0295996	2.51254	-3.58745	-1.51619	-2.12513	-0.427145	-2.35835	-0.0879519	5.67468	0.203228	0.0053978	0.00499963	0.204141	0.265372	0.336543	0.442764
laurate (12:0)	0.0945738	0.206228	0.00599335	0.141499	0.182069	0.361598	0.191669	0.76349	0.000622943	-0.728214	-0.00872357	-0.0072499	-0.196752	-0.375664	-0.104678	2.27592	-3.57329	-1.61164	-1.44606	-0.961125	-1.41168	-0.310175	5.12598	0.203794	0.00541284	0.00501356	0.20471	0.266111	0.33748	0.443997
4-hydroxyphenylacetate	0.0640395	0.170796	0.00613191	0.167251	0.690472	0.364252	0.155753	0.943818	0.00403136	-1.213	-0.0136013	-0.00344895	-0.327175	-0.689507	-0.0409024	2.84375	-3.55868	-1.50236	-0.411302	-0.955567	-1.54916	-0.0724638	3.82941	0.340857	0.00905326	0.00838544	0.342388	0.445085	0.564453	0.742609
prolylproline	0.00670031	0.0851323	0.00620611	0.00132035	0.537626	0.870743	0.800093	0.867855	0.00795684	2.08527	0.0714966	0.00925736	0.0987551	-0.200006	-0.166482	-4.34138	3.551	4.58396	0.640798	0.167418	-0.260831	-0.171198	-3.39334	0.587234	0.0155971	0.0144466	0.589873	0.766802	0.972451	1.27938
4-guanidinobutanoate	0.0415614	0.149813	0.00656789	0.22948	0.972808	0.451866	0.331198	0.896002	0.00672999	-0.961348	-0.00936519	0.000235807	0.21604	-0.366809	0.0608974	2.0852	-3.5149	-1.28918	0.0350456	0.786357	-1.02707	0.134454	3.49939	0.273507	0.00726443	0.00672857	0.274736	0.357141	0.452923	0.595877
1-methyl-beta-carboline-3-carboxylic acid	0.0640859	0.170796	0.00670993	0.664569	0.895226	0.803605	0.528437	0.672658	0.0303349	-1.28433	-0.00436719	-0.00122244	-0.0943766	-0.314056	-0.265235	2.05149	-3.50129	-0.44825	-0.135465	-0.256135	-0.655673	-0.436643	2.56704	0.366816	0.00974275	0.00902407	0.368464	0.478983	0.607442	0.799165
histamine	0.0129071	0.0885092	0.00696223	0.00785197	0.879658	0.612232	0.668269	0.778631	0.0519885	1.67921	0.0436241	0.00185018	0.254653	-0.279258	-0.231609	-2.35451	3.47784	3.40171	0.155763	0.525056	-0.442933	-0.289671	-2.23829	0.482831	0.0128242	0.0118782	0.485001	0.630474	0.799562	1.05192
histidine	0.0287376	0.124205	0.00697654	0.0141309	0.626725	0.327711	0.684739	0.974292	0.0565321	1.67152	0.0387582	0.00595516	0.499828	0.263325	-0.0263805	-2.29081	3.47653	3.03504	0.503471	1.03492	0.419426	-0.0331331	-2.18693	0.480801	0.0127702	0.0118282	0.482961	0.627822	0.796199	1.0475
enterolactone	0.0782478	0.19003	0.00772993	0.569578	0.89302	0.39241	0.14973	0.637599	0.014983	-1.19549	-0.0054931	-0.00119255	0.316204	-0.720631	-0.282855	2.28948	-3.41161	-0.590198	-0.138337	0.898326	-1.57491	-0.48744	2.9989	0.350418	0.00930721	0.00862065	0.351992	0.45757	0.580286	0.763439
deoxycarnitine	0.0308259	0.126784	0.00783086	0.0548765	0.838392	0.869306	0.870751	0.897874	0.140575	2.25579	0.0388202	0.00342317	-0.112716	-0.144886	-0.144901	-2.33336	3.40341	2.20516	0.209938	-0.169299	-0.167406	-0.132018	-1.61588	0.662801	0.0176042	0.0163056	0.665779	0.865475	1.09759	1.44401
2-hydroxy-4-(methylthio)butanoic acid	0.00242341	0.0617969	0.0079524	0.000211464	0.57659	0.776332	0.772448	0.772433	0.000736483	3.17516	0.148224	0.0133339	0.275152	-0.3641	-0.461779	-10.1968	3.39369	5.96475	0.579311	0.292775	-0.298028	-0.298047	-5.00247	0.935605	0.02485	0.0230169	0.939809	1.2217	1.54935	2.03836
p-hydroxybenzaldehyde	0.0541431	0.165079	0.00820432	0.989621	0.739391	0.686448	0.876808	0.2925	0.0362398	-0.952634	0.000100299	-0.00238325	-0.118267	0.0587992	-0.522751	1.51237	-3.37403	0.0133747	-0.343114	-0.417001	0.159486	-1.11805	2.45863	0.282343	0.00749913	0.00694595	0.283612	0.368679	0.467556	0.615128
trimethylamine N-oxide	0.0084469	0.0851323	0.00820786	0.00194558	0.457664	0.960556	0.632469	0.682391	0.0112546	1.97075	0.0669568	0.0111513	0.0298364	-0.377556	-0.408949	-4.04206	3.37376	4.31563	0.775985	0.050849	-0.494985	-0.422762	-3.17613	0.58414	0.015515	0.0143705	0.586765	0.762761	0.967327	1.27264
pyridoxamine	0.00567332	0.0803721	0.00854506	0.0011897	0.517447	0.656851	0.562396	0.349561	0.0190267	0.926906	0.0342427	0.00458772	0.127739	-0.217396	-0.452323	-1.72003	3.34841	4.65733	0.673668	0.459386	-0.601427	-0.986723	-2.85201	0.27682	0.00735242	0.00681006	0.278063	0.361467	0.458409	0.603094
4-phenylbutyrate	0.0250862	0.116309	0.00870793	0.0725908	0.800971	0.380538	0.96589	0.656384	0.704832	1.02104	0.0165234	-0.00195478	0.283442	0.0175693	-0.233141	-0.260738	3.33654	2.03292	-0.259656	0.922087	0.0439681	-0.460063	-0.391084	0.306017	0.00812792	0.00752835	0.307392	0.399592	0.50676	0.666705
N-acetyl-cadaverine	0.0142774	0.0898949	0.00873889	0.00394639	0.422995	0.91186	0.875767	0.723923	0.00822595	6.40315	0.196033	0.0396549	-0.219608	-0.403338	-1.15906	-14.1095	3.33431	3.84333	0.839373	-0.113845	-0.160846	-0.364471	-3.37237	1.92038	0.051006	0.0472435	1.92901	2.50761	3.18013	4.18385
3-phenylpropionate (hydrocinnamate)	0.0117865	0.0885092	0.00876772	0.00792856	0.760644	0.726976	0.91816	0.529121	0.278913	0.801734	0.0216991	-0.00185883	-0.0870631	0.0331991	-0.260796	-0.603978	3.33224	3.39559	-0.314046	-0.360241	0.105672	-0.654561	-1.15223	0.240599	0.00639039	0.00591899	0.24168	0.31417	0.398428	0.524182
aconitate [cis or trans]	0.0415417	0.149813	0.0089001	0.352581	0.921162	0.522067	0.735899	0.496173	0.00552525	-0.860749	-0.00674427	0.000648622	0.173316	0.117685	-0.304215	2.04602	-3.32283	-0.980241	0.101782	0.666076	0.347921	-0.709179	3.62538	0.259041	0.00688022	0.00637269	0.260205	0.338252	0.428968	0.564361
alpha-hydroxycaproate	0.00403386	0.0682258	0.00898572	0.000424522	0.377382	0.938312	0.820939	0.709515	0.00128711	2.13822	0.0927201	0.0147253	0.0515334	-0.196176	-0.410502	-6.46327	3.31682	5.41514	0.928493	0.0795813	-0.233047	-0.384528	-4.60186	0.644659	0.0171224	0.0158593	0.647556	0.841786	1.06755	1.40449
pentose acid*	0.124876	0.246088	0.00904822	0.816925	0.0754417	0.511313	0.0261246	0.465256	0.000660235	-0.525414	-0.00100428	-0.00783968	0.108952	-0.550557	-0.200293	1.75651	-3.31247	-0.23838	-2.00907	0.683814	-2.65816	-0.762534	5.0829	0.158617	0.00421292	0.00390215	0.15933	0.20712	0.262668	0.345572
m-tyramine	0.00119815	0.0571699	0.0100274	0.000175074	0.274126	0.316515	0.272017	0.680531	0.0133873	1.0092	0.0504997	-0.00890165	0.331003	-0.474717	-0.21888	-2.07708	3.24813	6.11942	-1.16459	1.06057	-1.17009	-0.425408	-3.06846	0.310702	0.00825236	0.00764361	0.312099	0.40571	0.514518	0.676913
putrescine	0.0130976	0.0885092	0.0100396	0.0127855	0.439456	0.144128	0.809011	0.886828	0.125803	2.04915	0.051905	-0.0125565	1.01398	-0.205104	0.152988	-2.31977	3.24737	3.09694	-0.808856	1.5997	-0.248919	0.146405	-1.68738	0.631019	0.0167601	0.0155238	0.633855	0.823976	1.04496	1.37477
alpha-glutamylglutamate	0.0578556	0.168608	0.0101412	0.0659391	0.358	0.101227	0.847793	0.528452	0.0874191	1.70488	0.0292319	0.0125358	0.964534	0.135686	0.571127	-2.19739	3.24107	2.09228	0.968711	1.82543	0.197542	0.655649	-1.9174	0.526023	0.0139713	0.0129407	0.528386	0.686872	0.871086	1.14602
isoleucylglycine	0.00949479	0.0851323	0.0103885	0.00166211	0.0319094	0.907921	0.822136	0.655488	0.00119483	6.41826	0.233762	0.124133	0.237735	0.601301	-1.52001	-20.174	3.22603	4.42376	2.53619	0.118959	0.231457	-0.461359	-4.6543	1.98952	0.0528425	0.0489445	1.99847	2.59789	3.29462	4.33449
dihydroferulate	0.0882886	0.200121	0.0105652	0.457675	0.505049	0.888493	0.870446	0.310779	0.00290551	-0.64496	-0.00413389	-0.00342574	-0.0290604	0.0439505	-0.356728	1.76774	-3.21551	-0.775966	-0.694251	-0.144235	0.167807	-1.07398	4.04527	0.200578	0.00532742	0.00493443	0.201479	0.261912	0.332154	0.43699
beta-alanine	0.0281866	0.122865	0.0111575	0.072112	0.594714	0.619751	0.755801	0.907637	0.31769	2.02327	0.0344071	-0.00862826	0.328233	-0.266264	0.125666	-1.46566	3.18152	2.03702	-0.551504	0.513825	-0.320643	0.119328	-1.05785	0.635946	0.0168909	0.015645	0.638803	0.830408	1.05312	1.38551
sulfate*	0.0682237	0.175663	0.0122887	0.523742	0.589638	0.421451	0.988545	0.525797	0.77495	0.918697	0.00518529	0.00404915	-0.249006	-0.00567276	-0.321657	0.188926	3.12151	0.663333	0.559244	-0.842276	-0.014761	-0.659976	0.294642	0.294312	0.00781703	0.0072404	0.295635	0.384308	0.487377	0.641204
hydroxyproline	0.00736933	0.0851323	0.0125631	0.0653597	0.0497597	0.338195	0.677353	0.506843	0.865437	0.931748	0.0167042	-0.0167065	0.30462	-0.168314	0.343193	0.113892	3.10781	2.09772	-2.2651	1.0115	-0.429936	0.691254	0.174366	0.299808	0.00796301	0.00737561	0.301156	0.391485	0.496478	0.653179
glutamate	0.0124424	0.0885092	0.0128266	0.222537	0.125318	0.587628	0.521922	0.598047	0.509882	1.08345	0.0121834	-0.0145532	0.197736	-0.304583	0.316777	0.523346	3.09495	1.31033	-1.68986	0.562319	-0.666314	0.54644	0.686192	0.35007	0.00929798	0.00861211	0.351643	0.457116	0.579711	0.762682
mannitol/sorbitol	0.00824938	0.0851323	0.0130853	0.00419091	0.310076	0.985249	0.569154	0.938286	0.0473843	9.96514	0.326629	-0.0855443	-0.0617267	-2.49416	0.426203	-16.1638	3.08258	3.8041	-1.07564	-0.0190089	-0.590859	0.0796144	-2.29502	3.23273	0.0858623	0.0795286	3.24725	4.22124	5.35335	7.04299
vanillactate	0.0712452	0.180771	0.0132922	0.730572	0.656114	0.748694	0.635404	0.976208	0.0186427	-0.948099	-0.00291138	-0.00349502	0.102385	0.197682	-0.0156667	1.92552	-3.07287	-0.355268	-0.460454	0.330353	0.490665	-0.0306627	2.86451	0.308539	0.00819489	0.00759039	0.309925	0.402885	0.510936	0.672199
5,6-dihydrouridine	0.0141539	0.0898949	0.0133422	0.0212071	0.619915	0.596311	0.251245	0.938523	0.56334	0.77924	0.018776	-0.0032064	0.13997	-0.406332	0.0333297	-0.331708	3.07055	2.78556	-0.51358	0.549076	-1.22618	0.0793085	-0.599946	0.253779	0.00674046	0.00624324	0.254919	0.331381	0.420254	0.552897
alanylproline	0.0225159	0.111634	0.0135141	0.0064597	0.396674	0.283204	0.704847	0.607286	0.0222235	1.64552	0.0503106	0.0117629	0.615962	-0.274364	-0.473773	-3.22718	3.06263	3.52547	0.889917	1.14129	-0.391063	-0.532482	-2.75693	0.53729	0.0142706	0.0132179	0.539705	0.701586	0.889745	1.17057
2-dimethylaminoethanol	0.0139103	0.0898009	0.0136099	0.004645	0.581509	0.612728	0.73788	0.968738	0.0259937	1.13577	0.0368641	-0.00522337	0.195593	-0.167397	0.0247813	-2.1532	3.05826	3.73727	-0.571717	0.524313	-0.345193	0.0402952	-2.66122	0.371377	0.00986391	0.00913629	0.373046	0.484939	0.614996	0.809103
3-aminoisobutyrate	0.0369755	0.144545	0.0137532	0.069747	0.724738	0.959516	0.752	0.998274	0.231886	3.42385	0.0613143	-0.0100284	-0.0588175	-0.477337	-0.00413086	-3.13351	3.05178	2.05763	-0.363341	-0.0521914	-0.325831	-0.00222343	-1.28198	1.12192	0.0297985	0.0276004	1.12696	1.46498	1.85788	2.44427
dimethylarginine (ADMA + SDMA)	0.00920801	0.0851323	0.0139339	0.00400195	0.22738	0.214058	0.695052	0.621874	0.0772235	1.94268	0.0649988	-0.0203422	0.857135	-0.337402	0.53975	-2.77357	3.04371	3.83419	-1.29552	1.33692	-0.404835	0.510667	-1.99459	0.63826	0.0169524	0.0157019	0.641129	0.833431	1.05695	1.39055
gamma-glutamylmethionine	0.0045915	0.0688724	0.0140786	0.000756304	0.698993	0.809173	0.43967	0.716166	0.00941607	0.943244	0.0411016	-0.00305048	0.077582	-0.327842	-0.192978	-2.22425	3.03733	4.98303	-0.399283	0.248703	-0.808465	-0.375249	-3.28748	0.310551	0.00824833	0.00763988	0.311946	0.405512	0.514267	0.676582
pyridoxamine phosphate	0.102966	0.21866	0.0149429	0.679065	0.399252	0.180004	0.404508	0.0776207	0.00766358	-0.72209	-0.00273246	-0.00523867	0.351399	-0.274845	-0.793608	1.79155	-3.00055	-0.427495	-0.884865	1.45366	-0.874635	-1.99141	3.41705	0.240652	0.0063918	0.0059203	0.241734	0.31424	0.398516	0.524298
2'-deoxyadenosine 5'-monophosphate	0.0550219	0.166043	0.0150829	0.459957	0.287556	0.571135	0.514619	0.225781	0.181784	-3.9829	0.0272665	-0.0369822	-0.785216	1.17801	-2.8639	4.19295	-2.99481	0.771907	-1.13034	-0.587775	0.678337	-1.30038	1.4471	1.32994	0.0353236	0.0327179	1.33591	1.73661	2.20235	2.89747
ornithine	0.0175582	0.0984029	0.0158903	0.00486617	0.232121	0.795909	0.416171	0.580328	0.0186137	1.34099	0.0445676	0.0142673	0.121138	-0.503718	-0.429893	-2.8257	2.96268	3.70718	1.28128	0.266434	-0.852262	-0.573536	-2.86547	0.452629	0.012022	0.0111352	0.454663	0.591036	0.749547	0.986122
anthranilate	0.119557	0.240055	0.0160825	0.305145	0.574348	0.886173	0.614591	0.587923	0.0226999	-2.51132	-0.0245417	-0.0121833	0.1257	-0.578696	0.790669	5.08008	-2.95528	-1.08735	-0.582784	0.147259	-0.521525	0.561868	2.74396	0.849774	0.0225703	0.0209054	0.853593	1.10962	1.40721	1.85136
caproate (6:0)	0.0036382	0.0665241	0.0167218	0.00385615	0.0278768	0.485416	0.738171	0.821568	0.313464	1.23533	0.0431887	-0.0271481	0.307964	-0.189737	0.162056	-0.980288	2.93129	3.85846	-2.61856	0.727496	-0.344792	0.232212	-1.06768	0.421427	0.0111933	0.0103676	0.423321	0.550293	0.697878	0.918145
ciliatine (2-aminoethylphosphonate)	0.0106076	0.0885092	0.016903	0.0147679	0.250792	0.436633	0.451542	0.97624	0.208213	3.58896	0.0980344	-0.0370552	-1.00342	-1.26097	0.0622261	-3.62465	2.92467	3.00782	-1.22744	-0.814034	-0.786938	0.0306213	-1.35577	1.22714	0.0325932	0.0301889	1.23265	1.60238	2.03212	2.67351
valylglycine	0.0125526	0.0885092	0.0170508	0.00174495	0.0492874	0.83693	0.890095	0.631395	0.00145292	6.88026	0.274818	0.131669	0.501576	0.437456	-1.93803	-23.1936	2.91932	4.39024	2.27094	0.211868	0.142147	-0.496569	-4.51705	2.35681	0.0625976	0.05798	2.3674	3.07748	3.90284	5.13467
creatine	0.051343	0.165079	0.0170935	0.0347923	0.96554	0.467409	0.93308	0.995751	0.0765375	3.89191	0.0879841	-0.0014576	1.01661	-0.150396	0.0120931	-5.8124	2.91778	2.48348	-0.0444195	0.758746	-0.0863482	0.00547483	-2.00012	1.33386	0.0354278	0.0328144	1.33985	1.74173	2.20885	2.90602
leucine	0.0114195	0.0885092	0.0176546	0.189036	0.120428	0.514478	0.304535	0.709763	0.490922	0.775441	0.0100989	-0.0112916	0.18239	-0.380435	0.170237	0.418625	2.89794	1.42096	-1.71531	0.678571	-1.0888	0.384183	0.718088	0.267584	0.00710711	0.00658285	0.268786	0.349407	0.443115	0.582972
2-hydroxysebacate	0.0933254	0.205155	0.0179208	0.384467	0.131376	0.563947	0.0384631	0.20128	0.000172848	-0.390385	-0.00328127	-0.00551733	-0.0813119	-0.427454	0.308542	1.80481	-2.88875	-0.914166	-1.65955	-0.598996	-2.42233	1.37872	6.12999	0.13514	0.00358936	0.00332459	0.135747	0.176464	0.22379	0.294423
N2-acetyllysine	0.0599813	0.170355	0.0180083	0.0345684	0.5659	0.831835	0.818388	0.775341	0.188646	1.22102	0.0279539	0.00620323	0.0929108	-0.130631	-0.206079	-1.31115	2.88576	2.48741	0.595939	0.218604	-0.236436	-0.294114	-1.42234	0.423118	0.0112382	0.0104092	0.425019	0.552501	0.700677	0.921828
alpha-hydroxyisovalerate	0.00979187	0.0851323	0.0181687	0.00231795	0.681634	0.746959	0.590095	0.882958	0.0174347	5.81464	0.225022	-0.0210492	-0.674713	-1.47236	-0.506315	-12.7794	2.88031	4.19671	-0.423838	-0.332728	-0.558546	-0.151454	-2.90563	2.01875	0.0536187	0.0496635	2.02782	2.63605	3.34302	4.39816
(3'-5')-adenylyluridine	0.138146	0.260942	0.0183723	0.757328	0.266553	0.401728	0.88546	0.220322	0.107339	-0.836576	0.00246334	-0.0084837	-0.257362	-0.0563364	-0.635042	1.13437	-2.87348	0.318561	-1.1845	-0.880034	-0.14819	-1.31719	1.78842	0.291137	0.0077327	0.00716229	0.292445	0.380162	0.482119	0.634287
1-methyladenosine	0.00789421	0.0851323	0.0188079	0.000556999	0.880635	0.0652921	0.988651	0.93661	0.00237078	0.512031	0.0247794	0.000680629	0.37748	0.00341993	0.0242539	-1.6315	2.8591	5.20943	0.154486	2.09836	0.0146244	0.0817821	-4.18151	0.179088	0.00475664	0.00440576	0.179893	0.233851	0.296567	0.390171
2-aminoheptanoate	0.0127223	0.0885092	0.0188763	0.00321083	0.451388	0.527111	0.665176	0.963312	0.0243429	2.52812	0.0935209	-0.0171377	0.584747	-0.516953	0.0693057	-5.2079	2.85688	3.97896	-0.787214	0.657832	-0.447377	0.0472941	-2.70127	0.884923	0.0235039	0.0217701	0.8889	1.15552	1.46542	1.92794
lysylalanine	0.00898757	0.0851323	0.0191837	0.00085319	0.074599	0.705187	0.898192	0.64623	0.000971933	4.199	0.191767	0.0731498	0.578665	0.253457	-1.15969	-15.4281	2.84697	4.89528	2.01603	0.390587	0.131604	-0.474814	-4.80132	1.4749	0.0391739	0.0362842	1.48153	1.9259	2.44241	3.2133
citrulline	0.0161041	0.0944032	0.0193846	0.169903	0.571235	0.228462	0.632193	0.623271	0.00656059	0.442459	-0.00617247	-0.00225172	0.20219	-0.10076	0.131187	1.19304	2.84059	-1.49197	-0.587618	1.29225	-0.495393	0.508591	3.5156	0.155763	0.00413712	0.00383194	0.156463	0.203393	0.257942	0.339354
phenylacetylphenylalanine	0.0481187	0.16252	0.0201998	0.0104977	0.383907	0.706755	0.991389	0.815608	0.0167787	1.35301	0.0410954	0.0108214	0.187493	0.00696295	-0.191107	-3.06696	2.81535	3.21951	0.91529	0.388391	0.0110956	-0.240132	-2.9292	0.480584	0.0127645	0.0118229	0.482744	0.62754	0.795841	1.04703
imidazole propionate	0.00428084	0.0682258	0.0205406	0.073672	0.0261008	0.016948	0.723533	0.382266	0.79498	1.48433	0.028443	-0.0346104	1.55368	-0.252208	0.804937	-0.308591	2.80511	2.02377	-2.65871	2.92303	-0.365012	0.918595	-0.267678	0.529153	0.0140545	0.0130177	0.531531	0.69096	0.87627	1.15284
N-acetylcysteine	0.101524	0.217335	0.0206239	0.0854969	0.0219069	0.755945	0.318192	0.894532	0.456814	1.24032	-0.0227011	0.0301112	0.142453	0.610643	0.0999398	0.749648	2.80263	-1.93128	2.7657	0.320447	1.05669	0.136368	0.7775	0.442557	0.0117545	0.0108874	0.444545	0.577884	0.732867	0.964178
cadaverine	0.0341399	0.137097	0.0207274	0.00519596	0.649685	0.520748	0.992311	0.973636	0.0213685	2.12051	0.0737299	0.00875388	0.508428	0.00979893	0.042619	-4.5891	2.79956	3.66488	0.469782	0.668239	0.00990734	0.0339779	-2.78092	0.757443	0.0201179	0.0186339	0.760847	0.989058	1.25431	1.65021
phenylacetate	0.225358	0.368374	0.0211445	0.857962	0.72392	0.52181	0.270664	0.699917	0.0303159	-0.787334	0.00138172	-0.00253272	0.189108	-0.43288	-0.18616	1.57997	-2.78737	0.184171	-0.364475	0.666497	-1.17363	-0.397984	2.56742	0.282465	0.00750236	0.00694894	0.283734	0.368838	0.467758	0.615393
(3'-5')-cytidylyladenosine	0.0167946	0.0953899	0.0213728	0.00211914	0.0859873	0.864427	0.904646	0.637406	0.520243	0.193022	0.00784906	0.00329179	0.0122498	0.0111677	-0.0560617	-0.10118	2.7808	4.25743	1.92771	0.175689	0.123213	-0.487724	-0.66907	0.0694122	0.00184361	0.00170762	0.0697242	0.0906374	0.114946	0.151225
nicotinamide riboside	0.274763	0.423352	0.0217522	0.643814	0.340941	0.552749	0.198119	0.206969	0.0129191	-0.574694	0.00263586	-0.00513181	0.128508	-0.376402	-0.467191	1.39691	-2.77004	0.47834	-1.00546	0.616639	-1.38941	-1.35984	3.0905	0.207468	0.00551042	0.00510394	0.2084	0.270909	0.343564	0.452001
carotene diol (3)	0.0237563	0.115388	0.022019	0.00429173	0.122436	0.443787	0.644502	0.754389	0.0241309	0.631925	-0.0230179	0.0095932	-0.184037	0.142576	-0.122188	1.34885	2.76258	-3.78862	1.70474	-0.800955	0.477334	-0.322569	2.70661	0.228744	0.00607553	0.00562736	0.229772	0.298691	0.378798	0.498355
threonine	0.0120213	0.0885092	0.0220232	0.0974946	0.0707263	0.554019	0.441124	0.666081	0.837867	1.17209	0.0208377	-0.0213876	0.261952	-0.446442	0.31342	0.194703	2.76246	1.84907	-2.04902	0.614628	-0.805807	0.446075	0.21063	0.42429	0.0112693	0.010438	0.426196	0.554031	0.702618	0.924381
N6-acetyllysine	0.0396256	0.147511	0.0222416	0.248346	0.329143	0.684325	0.668519	0.871562	0.87325	1.19182	0.0141749	-0.0109741	0.182422	-0.249875	0.119106	0.154618	2.75643	1.23431	-1.03169	0.420014	-0.442574	0.166346	0.164137	0.432379	0.0114841	0.010637	0.434322	0.564595	0.716014	0.942005
3-hydroxy-3-phenylpropionate	0.0276659	0.122692	0.0223666	0.010683	0.59726	0.431839	0.758625	0.53628	0.329268	0.498804	0.0154408	0.002441	-0.149763	-0.0749498	-0.192916	-0.407139	2.75301	3.20859	0.547635	-0.822878	-0.316793	-0.642968	-1.03141	0.181185	0.00481234	0.00445735	0.181999	0.236589	0.30004	0.39474
alanine	0.0188033	0.102018	0.0230667	0.0501899	0.216541	0.621541	0.367877	0.860874	0.6684	1.197	0.0262774	-0.0143141	0.22479	-0.541952	0.13075	-0.422292	2.73417	2.25984	-1.32904	0.511162	-0.948021	0.18035	-0.442745	0.437795	0.011628	0.0107702	0.439763	0.571666	0.724983	0.953805
N-delta-acetylornithine	0.0822576	0.194219	0.0231921	0.132424	0.851272	0.894711	0.710882	0.731446	0.460129	1.43509	0.0230923	0.00249466	0.0718616	-0.262554	-0.308117	-0.883412	2.73086	1.65444	0.192963	0.136134	-0.382618	-0.354061	-0.771602	0.525511	0.0139577	0.0129281	0.527872	0.686204	0.870238	1.14491
acetylagmatine	0.151335	0.274213	0.0232423	0.215115	0.171998	0.997453	0.949822	0.590181	0.195193	1.30487	0.0169326	0.0174513	0.00157574	-0.0403923	-0.442071	-1.45754	2.72953	1.33355	1.48387	0.00328138	-0.0647065	-0.558414	-1.39943	0.478057	0.0126973	0.0117607	0.480205	0.624239	0.791655	1.04152
N6,N6-dimethyllysine	0.0249073	0.116309	0.0235075	0.0911146	0.155311	0.472942	0.660393	0.618163	0.634556	1.82192	0.0336195	-0.0255339	0.503514	-0.396945	0.572022	-0.717171	2.7226	1.89152	-1.55102	0.749063	-0.454269	0.516191	-0.491913	0.669185	0.0177738	0.0164627	0.672192	0.873811	1.10816	1.45792
pantoate	0.00912811	0.0851323	0.0236418	0.000714145	0.303127	0.816499	0.910144	0.730421	0.00142359	6.17129	0.302916	0.0609811	0.544748	-0.34399	-1.33603	-22.4056	2.71912	5.02507	1.09218	0.238947	-0.116072	-0.355477	-4.53128	2.26959	0.0602811	0.0558344	2.27979	2.9636	3.75841	4.94465
saccharopine	0.0452423	0.155357	0.0238055	0.713731	0.375397	0.841413	0.868434	0.864573	0.414307	1.16702	-0.00432301	-0.00986155	0.0889272	-0.0956682	0.124927	0.801471	2.71491	-0.378642	-0.93254	0.205951	-0.17044	0.175499	0.855808	0.429856	0.0114171	0.0105749	0.431788	0.5613	0.711836	0.936509
2-hydroxy-3-methylvalerate	0.013463	0.0885092	0.0242418	0.0027794	0.826273	0.670938	0.627986	0.833104	0.0157925	1.476	0.0590818	-0.0030347	-0.240783	-0.357555	-0.196099	-3.52808	2.70381	4.07484	-0.22597	-0.439106	-0.501605	-0.216925	-2.96648	0.545895	0.0144992	0.0134296	0.548348	0.712822	0.903994	1.18932
4-methylhexanoate (a7:0)	0.0248318	0.116309	0.0243369	0.468312	0.170077	0.162144	0.961706	0.908851	0.578878	1.09316	0.00813792	-0.014846	0.618981	0.0260853	0.0789069	0.507613	2.70142	0.75716	-1.4913	1.52278	0.0493664	0.117751	0.575774	0.404662	0.010748	0.00995512	0.40648	0.528401	0.670114	0.881619
3,4-dihydroxybutyrate	0.14026	0.263957	0.0244641	0.354754	0.341874	0.377118	0.689556	0.371832	0.125106	0.354521	0.00340461	0.00324337	-0.122614	0.0707882	-0.204493	0.484037	2.69824	0.975602	1.00342	-0.92903	0.412598	-0.939852	1.69094	0.13139	0.00348976	0.00323233	0.13198	0.171567	0.21758	0.286253
N6-methyllysine	0.0219383	0.111634	0.0247156	0.0205854	0.195376	0.253076	0.726902	0.631487	0.284121	1.48284	0.04102	-0.0189553	0.675637	-0.259184	0.452832	-1.36685	2.692	2.80377	-1.3988	1.22109	-0.360344	0.496433	-1.13897	0.550833	0.0146303	0.0135511	0.553308	0.719269	0.912171	1.20007
(3'-5')-adenylyladenosine*	0.125497	0.246088	0.0248169	0.806599	0.184587	0.445902	0.708354	0.309783	0.0502783	-0.604363	0.00150486	-0.00794338	-0.179927	0.113307	-0.400525	1.10582	-2.6895	0.252137	-1.43689	-0.797117	0.386153	-1.07633	2.25876	0.224712	0.00596843	0.00552816	0.225722	0.293426	0.37212	0.48957
gamma-glutamylleucine	0.050674	0.16461	0.02503	0.0217498	0.349753	0.980173	0.454485	0.978419	0.120128	0.975644	0.026742	0.00881924	-0.00932869	-0.370982	-0.0167402	-1.35956	2.68428	2.7701	0.986309	-0.0255511	-0.78166	-0.0278124	-1.7169	0.363466	0.00965378	0.00894166	0.365099	0.474608	0.601894	0.791867
N-acetylserine	0.0380528	0.144545	0.0257192	0.106071	0.242022	0.289848	0.687668	0.297708	0.946718	0.794075	0.0141987	-0.0091704	0.336262	-0.16141	0.54482	0.0445626	2.6677	1.79593	-1.2523	1.12462	-0.415273	1.10528	0.0687159	0.297663	0.00790602	0.00732283	0.299	0.388683	0.492925	0.648504
adenosine 3',5'-diphosphate	0.0209019	0.109896	0.0257767	0.724847	0.552094	0.702167	0.061048	0.311826	0.199175	-2.88297	0.0104302	-0.0164302	-0.428821	3.02104	-1.9186	3.26453	-2.66634	0.36319	-0.617678	-0.394824	2.13973	-1.07152	1.38582	1.08125	0.0287183	0.0265999	1.08611	1.41188	1.79053	2.35567
N-acetyltaurine	0.079751	0.190061	0.0257775	0.173114	0.731785	0.765135	0.805466	0.970151	0.411161	0.973887	0.0143539	-0.00317728	-0.112982	-0.120976	-0.0232703	-0.685805	2.66632	1.47958	-0.353594	-0.30794	-0.253649	-0.0384724	-0.861818	0.365255	0.00970131	0.00898568	0.366897	0.476945	0.604858	0.795765
N-acetylphenylalanine	0.0303707	0.126551	0.0259355	0.00998962	0.566136	0.483191	0.751191	0.95328	0.0618623	3.11813	0.101105	-0.0171584	0.860285	-0.499951	0.116826	-5.43852	2.66259	3.25048	-0.59557	0.731315	-0.326938	0.0602411	-2.13158	1.17109	0.0311046	0.0288101	1.17635	1.52919	1.93931	2.5514
ribitol	0.0297477	0.126428	0.0266556	0.0422247	0.273392	0.857181	0.611539	0.912094	0.335362	2.34992	0.0557988	-0.0254871	0.16522	-0.610123	0.16699	-1.96936	2.64588	2.36542	-1.1665	0.185197	-0.526093	0.113541	-1.01778	0.888143	0.0235894	0.0218493	0.892134	1.15972	1.47075	1.93496
thioproline	0.00975582	0.0851323	0.0266806	0.00169479	0.296851	0.508026	0.58452	0.818447	0.0218399	1.39795	0.0619041	-0.0143966	0.365897	-0.391324	0.206843	-3.18642	2.64531	4.41033	-1.10737	0.689282	-0.567087	0.236357	-2.76758	0.528463	0.0140362	0.0130008	0.530838	0.690059	0.875127	1.15134
lysine	0.0187155	0.102018	0.0276987	0.48048	0.120897	0.611354	0.354086	0.671568	0.280956	0.845201	0.00630019	-0.0135806	0.170408	-0.411175	0.233874	0.805385	2.62247	0.735987	-1.71283	0.526371	-0.977025	0.438203	1.14701	0.322292	0.00856019	0.00792874	0.323741	0.420844	0.533711	0.702163
nicotinate	0.103974	0.21866	0.0288943	0.107397	0.716805	0.981754	0.750395	0.689298	0.380518	1.29384	0.0236636	0.00458884	-0.0117681	-0.213422	-0.340745	-1.00101	2.5967	1.78808	0.374359	-0.0235125	-0.328025	-0.412964	-0.922126	0.498265	0.0132341	0.0122579	0.500504	0.650627	0.82512	1.08555
N-carbamoylputrescine	0.155695	0.277639	0.0290388	0.132702	0.735226	0.202426	0.612204	0.980262	0.193772	2.92513	0.0495182	0.00967882	1.55756	0.773296	0.0475061	-3.45062	2.59366	1.65309	0.348847	1.37488	0.525098	0.0254366	-1.40435	1.1278	0.0299549	0.0277452	1.13287	1.47267	1.86763	2.4571
guanosine 5'-diphosphate (GDP)	0.0566208	0.168608	0.0291757	0.564593	0.467715	0.491816	0.290235	0.199678	0.231831	-4.31016	0.0264231	-0.0310316	-1.19747	2.441	-3.81321	4.64716	-2.59079	0.597983	-0.758208	-0.716567	1.12366	-1.38412	1.28215	1.66365	0.0441871	0.0409276	1.67113	2.17237	2.75498	3.62452
isovalerate (C5)	0.319457	0.46286	0.0297008	0.322892	0.187822	0.596474	0.312841	0.483634	0.00269401	-0.33474	0.00360427	-0.00454941	0.0715295	-0.181138	-0.156968	1.15776	-2.57991	1.04588	-1.42528	0.548828	-1.06914	-0.730555	4.09569	0.129748	0.00344616	0.00319195	0.130331	0.169423	0.214861	0.282677
2-hydroxyheptanoate*	0.0131134	0.0885092	0.0300992	0.00114992	0.654497	0.870742	0.76061	0.84773	0.00527762	3.19969	0.154697	0.0141649	0.209229	-0.51027	-0.407164	-9.90671	2.57179	4.68141	0.462795	0.167418	-0.314092	-0.197625	-3.65485	1.24415	0.033045	0.0306074	1.24974	1.62459	2.06029	2.71057
pyroglutamylvaline	0.00942339	0.0851323	0.0305628	0.0907682	0.691569	0.0157843	0.0651223	0.287363	0.00252464	-0.502483	-0.00986402	0.00197668	0.584383	-0.537707	0.367209	1.76835	-2.56247	-1.8939	0.409751	2.9668	-2.09996	1.13082	4.1392	0.196093	0.0052083	0.0048241	0.196974	0.256055	0.324727	0.427219
N-acetylleucine	0.0465554	0.158288	0.0307096	0.0115855	0.762811	0.479231	0.929618	0.995587	0.051524	2.98472	0.0978136	-0.00892462	0.864625	-0.138304	-0.0109816	-5.70044	2.55955	3.15811	-0.311098	0.738145	-0.0908291	-0.00568681	-2.24378	1.16611	0.0309722	0.0286875	1.17135	1.52269	1.93106	2.54055
dodecanedioate (C12)	0.0795795	0.190061	0.0308227	0.446554	0.0112819	0.508241	0.0441634	0.572048	0.000164896	-0.371321	-0.00306957	-0.01134	0.100481	-0.443287	-0.140988	1.9515	-2.55731	-0.795936	-3.17462	0.688923	-2.33802	-0.586355	6.16902	0.1452	0.00385655	0.00357207	0.145852	0.189599	0.240448	0.31634
maleate	0.054379	0.165079	0.0309783	0.45121	0.0185234	0.0782506	0.814287	0.369441	7.19488e-05	-0.258322	-0.00211545	-0.00713676	0.201795	-0.0319439	-0.15823	1.51679	-2.55424	-0.787535	-2.86845	1.98639	-0.241889	-0.944783	6.88393	0.101134	0.00268617	0.00248802	0.101589	0.13206	0.167477	0.220337
alanyllysine	0.0267491	0.119667	0.0312152	0.00314051	0.121223	0.792347	0.928289	0.659772	0.0029788	11.875	0.494038	0.196061	1.26886	0.562865	-3.51063	-40.8802	2.5496	3.99362	1.71111	0.27121	0.0925493	-0.455165	-4.0287	4.65757	0.123707	0.114581	4.6785	6.08179	7.71287	10.1472
carnitine	0.0674364	0.174582	0.0315077	0.238482	0.549587	0.503972	0.66021	0.945458	0.689136	1.8439	0.0243063	-0.0110851	0.506788	-0.430201	-0.0844349	-0.652496	2.54392	1.26255	-0.621658	0.696054	-0.454532	-0.0703445	-0.413194	0.724829	0.0192517	0.0178316	0.728086	0.946471	1.20031	1.57915
nicotinic acid mononucleotide (NaMN)	0.0750105	0.184808	0.0324835	0.671559	0.711761	0.458072	0.387807	0.236269	0.251051	-0.630867	0.00290765	-0.00234393	-0.194542	0.296024	-0.524983	0.667658	-2.52533	0.438216	-0.38139	-0.775259	0.907476	-1.26902	1.22672	0.249816	0.00663519	0.00614574	0.250939	0.326206	0.413692	0.544263
N1,N12-diacetylspermine	0.0875956	0.199436	0.0327195	0.0207885	0.428946	0.856811	0.9843	0.796805	0.0272502	3.49501	0.103023	0.0282491	0.258589	0.0366257	-0.60894	-7.95122	2.52091	2.79776	0.828248	0.185683	0.0202313	-0.265233	-2.63242	1.3864	0.0368234	0.0341071	1.39263	1.81035	2.29587	3.0205
glucuronate	0.00984864	0.0851323	0.032784	0.0776282	0.0665695	0.725309	0.231203	0.869144	0.583546	0.851393	0.0178714	-0.0173434	-0.123054	-0.56653	-0.0948489	0.418563	2.51971	1.99134	-2.08641	-0.36255	-1.28402	-0.169511	0.568583	0.337893	0.00897454	0.00831253	0.339411	0.441215	0.559545	0.736151
ferulate	0.106222	0.221115	0.0330879	0.657234	0.768306	0.242706	0.107832	0.619765	0.004557	-0.445782	-0.00216087	0.0013245	-0.222698	-0.413407	0.150867	1.44852	-2.51409	-0.458832	0.303638	-1.25034	-1.78552	0.513803	3.74967	0.177313	0.00470951	0.0043621	0.17811	0.231533	0.293629	0.386305
3-amino-2-piperidone	0.0538589	0.165079	0.0331109	0.0302561	0.908715	0.587963	0.667962	0.85361	0.147292	1.76864	0.0480028	-0.00204127	-0.397069	-0.407356	-0.221252	-2.4306	2.51367	2.56862	-0.117927	-0.561807	-0.443374	-0.189888	-1.5856	0.703611	0.0186881	0.0173096	0.706772	0.918764	1.16517	1.53292
N(1)-acetylspermine	0.0722524	0.182419	0.033154	0.0144636	0.361594	0.88406	0.991073	0.743036	0.0185447	5.32539	0.170027	0.0501094	0.319348	0.031831	-1.18656	-13.2407	2.51287	3.02067	0.961135	0.150016	0.0115027	-0.338107	-2.86775	2.11924	0.0562878	0.0521356	2.12876	2.76727	3.50943	4.61709
2'-O-methyluridine	0.0157207	0.0944032	0.0333468	0.0355637	0.0610477	0.278704	0.610109	0.493713	0.569067	0.857891	0.0224297	-0.0179964	0.395877	-0.235817	0.403858	-0.440194	2.50934	2.47011	-2.13973	1.15276	-0.528239	0.713346	-0.590994	0.341879	0.00908042	0.0084106	0.343415	0.446421	0.566147	0.744836
creatinine	0.101849	0.217335	0.0333852	0.0447228	0.944273	0.515995	0.938174	0.987502	0.086981	4.51336	0.111356	0.00318124	1.22179	-0.187378	-0.0479827	-7.5279	2.50864	2.33033	0.0718755	0.676064	-0.07976	-0.0161052	-1.92054	1.79913	0.0477854	0.0442605	1.80721	2.34927	2.97933	3.91967
2'-deoxyguanosine 5'-monophosphate (dGMP)	0.229715	0.374297	0.0374193	0.237332	0.364185	0.566661	0.428912	0.219079	0.45318	-4.15964	0.0573403	-0.0400962	-1.01884	-1.84455	-3.73084	2.91291	-2.43911	1.26591	-0.955706	-0.594749	-0.828312	-1.32107	0.783998	1.70539	0.0452958	0.0419545	1.71306	2.22688	2.82411	3.71546
valine	0.0305211	0.126551	0.0384143	0.228347	0.133607	0.710607	0.43296	0.704364	0.755816	1.15672	0.016389	-0.0193622	0.183656	-0.511641	0.309677	0.333455	2.42311	1.2926	-1.64872	0.383003	-0.820804	0.39174	0.320623	0.47737	0.0126791	0.0117438	0.479515	0.623342	0.790517	1.04002
N-acetylhistidine	0.168202	0.29265	0.0385565	0.0867585	0.184905	0.579425	0.991484	0.611354	0.137862	1.27782	0.0269475	0.0186436	0.304833	-0.00756372	-0.460095	-1.87272	2.42086	1.92214	1.43574	0.57493	-0.010974	-0.526371	-1.62849	0.527836	0.0140195	0.0129853	0.530208	0.689241	0.874089	1.14997
alpha-hydroxyisocaproate	0.0265949	0.119667	0.0402242	0.00344691	0.86912	0.911498	0.745371	0.823289	0.012147	3.87699	0.169061	0.00675172	-0.185881	-0.707905	-0.616354	-11.0341	2.39503	3.93212	0.169542	-0.114315	-0.334903	-0.229927	-3.12871	1.61876	0.0429949	0.0398234	1.62604	2.11376	2.68065	3.52673
sarcosine	0.172747	0.297639	0.0407064	0.532369	0.653184	0.190542	0.911461	0.792144	0.583716	1.17538	-0.00848905	0.00562748	-0.699982	-0.0735096	-0.221303	0.609494	2.38776	-0.649289	0.4647	-1.41564	-0.114363	-0.271483	0.568321	0.492252	0.0130744	0.0121099	0.494464	0.642775	0.815162	1.07245
taurine	0.183962	0.311697	0.0447574	0.195058	0.96097	0.927794	0.914169	0.987224	0.312006	4.14309	0.0661188	-0.00220118	0.16646	-0.257393	-0.0484815	-4.14966	2.32986	1.3999	-0.050316	0.0931897	-0.110849	-0.0164636	-1.0711	1.77826	0.0472311	0.043747	1.78625	2.32202	2.94477	3.87421
3-hydroxybehenate*	0.011531	0.0885092	0.0470592	0.000913234	0.234278	0.0284867	0.395139	0.524406	0.00297203	0.948736	-0.0531119	0.0129416	-1.07989	0.481124	-0.452524	3.6231	2.29922	-4.84612	1.27488	-2.60536	0.892937	-0.662247	4.03021	0.412633	0.0109597	0.0101512	0.414488	0.53881	0.683315	0.898986
propionylglycine (C3)	0.0869496	0.199436	0.0483381	0.316596	0.357897	0.866952	0.629325	0.890586	0.808554	0.720106	0.00888422	-0.00751914	-0.0546212	-0.205797	0.0739197	0.171487	2.28283	1.06038	-0.968927	-0.172382	-0.499625	0.141508	0.249529	0.315444	0.0083783	0.00776027	0.316862	0.411902	0.522371	0.687244
N-palmitoyl-sphinganine (d18:0/16:0)	0.295107	0.44324	0.0485665	0.953504	0.0979754	0.200619	0.500911	0.538383	0.0103266	-0.631146	0.000440796	-0.0125715	-0.383996	-0.253461	-0.293194	1.94788	-2.27995	0.0599514	-1.84598	-1.38094	-0.70119	-0.639579	3.22976	0.276824	0.00735255	0.00681018	0.278068	0.361473	0.458417	0.603105
dCMP	0.296043	0.44324	0.0492556	0.217998	0.331189	0.698265	0.403266	0.268397	0.489352	-3.37028	0.0521982	-0.0374929	-0.596661	-1.69933	-2.89854	2.33006	-2.27133	1.32445	-1.02709	-0.400309	-0.877044	-1.17961	0.720764	1.48383	0.0394111	0.0365039	1.4905	1.93757	2.45721	3.23276
N,N-dimethylvaline	0.0620716	0.170355	0.050681	0.102331	0.254127	0.190212	0.961973	0.882119	0.54065	1.52691	0.032723	-0.0203024	0.964138	-0.0433649	0.17114	-0.93861	2.25388	1.8186	-1.21818	1.4168	-0.0490211	0.15255	-0.635936	0.677459	0.0179935	0.0166662	0.680503	0.884616	1.12186	1.47595
8-hydroxyoctanoate	0.0155972	0.0944032	0.0508766	0.0818336	0.139419	0.315992	0.186909	0.640663	0.29254	0.497727	0.0114997	-0.00881687	-0.235776	-0.412362	-0.176796	0.538426	2.25152	1.95856	-1.62123	-1.06179	-1.42854	-0.482949	1.11795	0.221062	0.00587149	0.00543838	0.222056	0.28866	0.366076	0.481619
diaminopimelate	0.0855797	0.199436	0.0513187	0.0241663	0.633448	0.66645	0.719313	0.782744	0.0545384	3.73495	0.119494	0.0201888	-0.744168	-0.805241	-0.782338	-8.00213	2.24623	2.70572	0.493544	-0.445546	-0.370871	-0.284123	-2.20895	1.66277	0.0441636	0.0409058	1.67024	2.17121	2.75352	3.62259
val-val-ala	0.0619098	0.170355	0.0527106	0.00843277	0.1137	0.642574	0.849936	0.573278	0.00767584	4.56997	0.182722	0.0883298	0.988475	0.521102	-1.98353	-15.2529	2.22984	3.35674	1.75192	0.480152	0.19472	-0.584444	-3.41604	2.04946	0.0544344	0.050419	2.05867	2.67615	3.39388	4.46507
2'-deoxyguanosine	0.0711273	0.180771	0.0529646	0.258437	0.930687	0.854931	0.291042	0.32139	0.496252	-1.02136	0.0146955	0.00100923	0.0866833	0.671753	-0.796971	0.708501	-2.22689	1.20635	0.0894457	0.188153	1.12166	-1.04932	0.709045	0.458647	0.0121818	0.0112832	0.460708	0.598894	0.759512	0.999232
nonadecanoate (19:0)	0.378552	0.521788	0.0530192	0.747234	0.326574	0.334755	0.602394	0.216198	0.0318185	-1.371	-0.00543617	-0.0157182	-0.630431	-0.434125	-1.35647	3.40511	-2.22626	-0.332351	-1.0375	-1.01913	-0.539859	-1.33012	2.53793	0.615832	0.0163567	0.0151501	0.618599	0.804144	1.01981	1.34168
(3'-5')-cytidylylcytidine*	0.0301583	0.126551	0.0536279	0.0030157	0.157176	0.955941	0.905278	0.573037	0.00654046	1.46742	0.0706091	0.0251028	0.0377297	0.105674	-0.640358	-5.06728	2.21927	4.02052	1.5432	0.0568056	0.122392	-0.584819	-3.51756	0.661219	0.0175622	0.0162667	0.66419	0.863409	1.09497	1.44057
hydroxymethylpyrimidine	0.245702	0.395293	0.0537716	0.337353	0.403162	0.385905	0.902623	0.63078	0.370592	2.66448	0.0323388	0.0259298	-1.09982	-0.197435	-0.989812	-2.4669	2.21763	1.01337	0.877247	-0.911281	-0.125843	-0.497476	-0.942407	1.2015	0.0319122	0.0295582	1.2069	1.5689	1.98967	2.61765
lyxonate	0.344637	0.486884	0.0548406	0.435844	0.221627	0.2378	0.125723	0.456899	0.0286766	-0.53432	0.00524724	-0.00782613	0.307724	-0.533914	-0.311855	1.37297	-2.20556	0.815486	-1.31314	1.26454	-1.68779	-0.777347	2.60131	0.24226	0.0064345	0.00595985	0.243348	0.316339	0.401179	0.5278
arginine	0.041777	0.149813	0.0548579	0.00425024	0.2227	0.738307	0.908744	0.629223	0.008425	2.63841	0.120587	0.0385504	0.414123	-0.184166	-0.99013	-8.75066	2.20537	3.79495	1.30983	0.344605	-0.11789	-0.499776	-3.35732	1.19636	0.0317756	0.0294316	1.20173	1.56218	1.98115	2.60645
phenylalanine	0.040221	0.148643	0.0550654	0.532105	0.141499	0.576985	0.394336	0.656017	0.277191	0.672117	0.00526475	-0.012096	0.177345	-0.356353	0.232698	0.768797	2.20306	0.649718	-1.61164	0.5787	-0.894521	0.460593	1.15666	0.305084	0.00810313	0.00750539	0.306455	0.398374	0.505214	0.664672
pseudouridine	0.0350344	0.13959	0.0554286	0.103428	0.0932533	0.276913	0.584335	0.459895	0.952951	1.46857	0.0321385	-0.0308376	0.7764	-0.49477	0.853783	-0.0882678	2.19903	1.81187	-1.87699	1.15737	-0.567371	0.772016	-0.0606665	0.667828	0.0177377	0.0164293	0.670829	0.87204	1.10591	1.45497
5-hydroxylysine	0.141319	0.264003	0.0570534	0.227594	0.484443	0.697342	0.846291	0.88903	0.563815	1.1727	0.0184898	-0.00964389	0.21688	-0.140065	0.127786	-0.701832	2.1813	1.29488	-0.729166	0.401607	-0.19952	0.143534	-0.599202	0.537615	0.0142792	0.0132259	0.540031	0.70201	0.890283	1.17128
heptanoate (7:0)	0.00641648	0.0851323	0.0591437	0.00874536	0.00966621	0.299833	0.888937	0.597614	0.669549	1.11871	0.0458776	-0.0416932	0.572544	-0.097189	0.469399	-0.497901	2.15921	3.33385	-3.27107	1.10012	-0.143656	0.547097	-0.441097	0.518109	0.0137612	0.012746	0.520438	0.676539	0.857981	1.12878
TMP	0.0910306	0.202732	0.0597967	0.302362	0.59323	0.430571	0.430881	0.177463	0.4845	-1.38904	0.0187515	-0.00879138	-0.534934	0.694899	-1.56356	1.02502	-2.15246	1.09402	-0.553764	-0.82523	0.824655	-1.46312	0.729068	0.645324	0.01714	0.0158757	0.648224	0.842655	1.06865	1.40594
2-hydroxybutyrate/2-hydroxyisobutyrate	0.0220588	0.111634	0.0599009	0.00668175	0.207073	0.801455	0.427436	0.893917	0.186086	1.32599	0.0573608	-0.0206136	0.160355	-0.668847	0.140002	-1.9222	2.15139	3.50396	-1.35949	0.259009	-0.831061	0.137169	-1.43149	0.616342	0.0163703	0.0151627	0.619112	0.804811	1.02065	1.3428
4-ureidobutyrate	0.0602953	0.170355	0.0604817	0.0219511	0.403309	0.971056	0.42742	0.634605	0.00230768	-0.588123	-0.0201277	0.00591401	-0.0102721	-0.297487	0.223269	2.50816	-2.14546	-2.76447	0.87696	-0.0373046	-0.83109	0.49184	4.19971	0.274124	0.00728084	0.00674376	0.275356	0.357948	0.453946	0.597222
N-acetylcitrulline	0.086972	0.199436	0.0606931	0.203627	0.635532	0.190319	0.927459	0.860749	0.0634322	0.590481	-0.0100312	0.00332425	0.391978	-0.0336804	-0.0823543	1.27016	2.14332	-1.37087	0.490478	1.41643	-0.0936238	-0.180513	2.11616	0.275499	0.00731735	0.00677758	0.276737	0.359743	0.456222	0.600217
indolepropionate	0.0120406	0.0885092	0.0608123	0.00681173	0.352195	0.838437	0.93391	0.0610735	0.427017	-0.695726	0.030121	0.0078388	-0.0684718	0.0361648	-1.1507	-0.588608	-2.14211	3.49172	0.981067	-0.209878	0.0852742	-2.13947	-0.831842	0.324786	0.00862642	0.00799008	0.326245	0.4241	0.53784	0.707596
fructosyllysine	0.125965	0.246088	0.0623618	0.122164	0.628886	0.741991	0.563116	0.929119	0.540416	1.79373	0.0382224	-0.0103807	0.287676	-0.661154	0.127767	-1.16929	2.12663	1.70616	-0.500274	0.339541	-0.600298	0.0914743	-0.636312	0.843459	0.0224026	0.02075	0.84725	1.10138	1.39676	1.83761
3-formylindole	0.281143	0.430579	0.0626624	0.216946	0.833747	0.840682	0.212115	0.991357	0.00291136	-0.410833	-0.0068223	0.00102834	-0.0402083	-0.339288	0.00356804	1.70439	-2.12367	-1.32776	0.216075	-0.206915	-1.34313	0.0111377	4.04393	0.193454	0.0051382	0.00475917	0.194323	0.252609	0.320357	0.421469
(3'-5')-cytidylyluridine*	0.0376109	0.144545	0.0630954	0.00414958	0.159886	0.968842	0.899229	0.57449	0.032175	0.398938	0.0190505	0.00709409	0.00759328	-0.0320149	-0.181587	-1.03798	2.11944	3.81056	1.53199	0.0401603	-0.130255	-0.582564	-2.53114	0.188228	0.00499941	0.00463063	0.189074	0.245786	0.311704	0.410085
o-tyrosine	0.0135367	0.0885092	0.0631721	0.938687	0.0256831	0.762558	0.358206	0.63926	0.0749858	0.446373	-0.000442609	-0.0138313	-0.0659106	-0.26638	0.169213	0.9239	2.11869	-0.0790961	-2.66856	-0.311442	-0.968275	0.485004	2.01282	0.210684	0.00559583	0.00518305	0.211631	0.275108	0.348889	0.459007
N-acetylmuramate	0.0866954	0.199436	0.0635468	0.548825	0.275442	0.918947	0.582116	0.994008	0.668607	1.48917	0.0116481	-0.0201129	-0.0740145	-0.524766	0.00900273	0.678695	2.11505	0.622871	-1.16117	-0.104652	-0.570782	0.00772136	0.442449	0.704083	0.0187007	0.0173212	0.707247	0.919381	1.16595	1.53395
carotene diol (2)	0.0523149	0.165079	0.063662	0.0056724	0.265795	0.559594	0.453675	0.873353	0.0230507	1.13005	-0.0512355	0.015604	-0.325317	0.546642	-0.145183	3.18485	2.11393	-3.60852	1.18651	-0.605831	0.78311	-0.164003	2.73459	0.534575	0.0141985	0.0131511	0.536977	0.69804	0.885248	1.16465
N-acetyltyrosine	0.0582481	0.168787	0.0652591	0.100158	0.173216	0.499703	0.588286	0.757761	0.889171	1.18362	0.0274446	-0.0205233	0.39839	-0.413376	0.29697	-0.176141	2.09867	1.83212	-1.47919	0.703222	-0.561313	0.31797	-0.143352	0.563986	0.0149797	0.0138747	0.566521	0.736445	0.933953	1.22873
1,3-diaminopropane	0.247181	0.396422	0.0669426	0.132914	0.448538	0.987242	0.640798	0.784239	0.377512	0.940291	0.019808	0.00879936	0.00745449	-0.284561	0.21089	-0.9129	2.08297	1.65206	0.79235	0.0164396	-0.482751	0.28211	-0.928228	0.451419	0.0119899	0.0111054	0.453448	0.589457	0.747544	0.983487
xylose	0.0765876	0.186888	0.0695367	0.776401	0.253912	0.397683	0.480165	0.933871	0.401498	1.00235	0.00378344	-0.0145926	-0.434097	-0.468079	0.0687683	0.933612	2.0595	0.292682	-1.21877	-0.887938	-0.73653	0.0853246	0.880483	0.486695	0.0129268	0.0119732	0.488882	0.635519	0.805961	1.06034
(3'-5')-adenylylcytidine	0.560084	0.665197	0.0701825	0.769075	0.177697	0.580337	0.272877	0.509567	0.0132038	-0.414711	0.00162288	-0.0072638	-0.116329	-0.307926	-0.229627	1.35365	-2.05379	0.302596	-1.46224	-0.573524	-1.16784	-0.686715	3.077	0.201925	0.0053632	0.00496758	0.202833	0.263671	0.334385	0.439925
guanine	0.0120884	0.0885092	0.0702394	0.00154276	0.0922819	0.680499	0.855651	0.15499	0.00553624	1.67258	0.0968273	0.0377459	-0.348127	-0.199128	-2.09407	-6.43173	2.05328	4.47533	1.88355	-0.425453	-0.187207	-1.55237	-3.6241	0.81459	0.0216358	0.0200398	0.81825	1.06368	1.34895	1.77471
carotene diol (1)	0.0636506	0.170796	0.0707118	0.00736373	0.165029	0.646349	0.541058	0.794987	0.0334945	1.25161	-0.0558442	0.0227073	-0.291211	0.506681	-0.27074	3.33563	2.04914	-3.4423	1.51118	-0.47464	0.635282	-0.26767	2.50665	0.610796	0.0162229	0.0150262	0.613541	0.797568	1.01147	1.33071
N-acetylglucosamine/N-acetylgalactosamine	0.164234	0.288565	0.0720477	0.19011	0.629217	0.814638	0.659513	0.946874	0.72523	1.6365	0.0302313	-0.00987506	0.194773	-0.477749	-0.0911263	-0.634584	2.03757	1.41716	-0.499784	0.241423	-0.455539	-0.0685148	-0.362659	0.803162	0.0213322	0.0197586	0.806771	1.04876	1.33002	1.74981
N-acetylmethionine sulfoxide	0.132347	0.252797	0.0720921	0.179056	0.259166	0.881906	0.871199	0.352435	0.942802	0.841233	0.015982	-0.0122348	0.0633919	-0.0899511	0.670522	0.066373	2.03719	1.45717	-1.20436	0.152828	-0.166821	0.980554	0.0737765	0.412938	0.0109678	0.0101587	0.414794	0.539209	0.68382	0.89965
phenyllactate (PLA)	0.241518	0.391029	0.0732733	0.308789	0.763588	0.863924	0.896994	0.889639	0.837819	1.17401	0.0165927	-0.00441739	-0.102592	-0.100704	-0.136898	-0.265846	2.02713	1.07868	-0.310042	-0.17635	-0.133163	-0.142741	-0.210694	0.579149	0.0153824	0.0142477	0.581752	0.756244	0.959063	1.26177
glycine	0.0670995	0.174582	0.0735587	0.566702	0.182801	0.742966	0.449903	0.780451	0.390399	0.852893	0.00665348	-0.0149577	0.143104	-0.434475	0.200351	0.828085	2.02472	0.594685	-1.44339	0.338203	-0.789887	0.287215	0.902315	0.421239	0.0111882	0.0103629	0.423132	0.550047	0.697566	0.917734
2'-deoxycytidine	0.0260021	0.118402	0.0742018	0.233288	0.508133	0.263559	0.0512444	0.289565	0.0471191	-1.16077	-0.0195092	0.00974489	-0.68856	1.68669	-1.07121	2.87847	-2.01933	-1.27781	0.689102	-1.19249	2.24711	-1.12533	2.29845	0.574829	0.0152677	0.0141414	0.577412	0.750603	0.951909	1.25235
choline	0.0756784	0.185558	0.0744133	0.0283225	0.328023	0.169051	0.84791	0.637246	0.172955	2.71708	0.0933171	-0.0342641	2.02277	-0.347108	1.08821	-4.3429	2.01757	2.60888	-1.03422	1.49529	-0.197388	0.487959	-1.48019	1.34671	0.035769	0.0331304	1.35276	1.75851	2.23013	2.93401
2'-O-methylguanosine	0.0240515	0.11572	0.0753955	0.0641667	0.0420838	0.220461	0.569332	0.497633	0.964346	0.9201	0.0256498	-0.0266683	0.605636	-0.35311	0.535868	-0.0458488	2.00944	2.10907	-2.36746	1.31676	-0.590581	0.706712	-0.0459601	0.457888	0.0121616	0.0112645	0.459945	0.597903	0.758255	0.997579
1-methylhistamine	0.142777	0.265475	0.0760822	0.03171	0.612939	0.297653	0.71373	0.83154	0.165404	1.16491	0.0392197	-0.00749406	0.645516	0.287433	0.210825	-1.91209	2.00382	2.54002	-0.523997	1.10542	0.378644	0.218994	-1.50968	0.581345	0.0154407	0.0143017	0.583958	0.759112	0.962699	1.26655
serine	0.0614607	0.170355	0.0769409	0.53308	0.16485	0.725677	0.39009	0.724066	0.299008	0.671742	0.00579102	-0.0125121	0.122337	-0.396624	0.202926	0.807738	1.99686	0.648138	-1.5119	0.36204	-0.90293	0.364273	1.10212	0.336398	0.00893485	0.00827576	0.33791	0.439264	0.557071	0.732896
lysylleucine	0.0745227	0.184808	0.0773202	0.00898979	0.159369	0.859149	0.968983	0.741493	0.00981423	5.72827	0.25308	0.108431	0.52701	0.149982	-1.61869	-20.4152	1.99381	3.31654	1.53412	0.182613	0.0399785	-0.340226	-3.26156	2.87303	0.0763086	0.0706796	2.88594	3.75155	4.75769	6.25933
glutamine_degradant*	0.0314973	0.127489	0.0774819	0.0151379	0.309549	0.0596572	0.367069	0.68077	0.485776	0.640497	0.0255501	-0.00851608	0.695485	-0.398633	0.226271	-0.509056	1.99252	2.99256	-1.07689	2.1539	-0.949698	0.425067	-0.726878	0.321452	0.00853786	0.00790806	0.322896	0.419747	0.532319	0.700332
tricarballylate	0.0504687	0.16461	0.0778572	0.0190124	0.395901	0.96216	0.506484	0.747706	0.244939	1.52761	0.0581729	-0.0168388	-0.0376231	-0.693667	-0.421769	-2.08094	1.98952	2.85247	-0.891437	-0.0487799	-0.691853	-0.331705	-1.24395	0.767831	0.0203939	0.0188895	0.771282	1.00262	1.27152	1.67284
cytidine 2' or 3'-monophosphate (2' or 3'-CMP)	0.0382425	0.144545	0.0791648	0.00350814	0.129537	0.722192	0.959137	0.639289	0.00448307	4.29709	0.226083	0.0891254	0.800115	-0.149354	-1.74363	-17.7868	1.97917	3.92053	1.66862	0.366872	-0.052681	-0.484962	-3.76028	2.17115	0.0576665	0.0534127	2.18091	2.83506	3.5954	4.73019
pyruvate	0.511315	0.637984	0.0792368	0.744318	0.114725	0.795904	0.267122	0.373725	0.0083031	-0.621185	-0.00280468	-0.0134869	-0.084025	-0.484967	-0.486605	2.30264	-1.97861	-0.336348	-1.74621	-0.266441	-1.18299	-0.935964	3.36649	0.31395	0.00833863	0.00772352	0.315361	0.409952	0.519897	0.683989
scyllo-inositol	0.0621293	0.170355	0.0792801	0.00604227	0.964458	0.073775	0.931516	0.867349	0.015373	1.22877	0.0588645	-0.000700086	1.26214	0.0716755	0.176774	-4.03678	1.97827	3.56809	-0.0458156	2.02291	0.0883721	0.171861	-2.98306	0.621132	0.0164975	0.0152805	0.623924	0.811065	1.02859	1.35323
isoleucine	0.0577345	0.168608	0.0807336	0.457623	0.161984	0.590074	0.346669	0.710905	0.232657	0.555863	0.00582501	-0.0105912	0.158562	-0.366418	0.179042	0.787882	1.96698	0.776058	-1.52343	0.558578	-0.992971	0.382587	1.27969	0.282598	0.00750589	0.00695221	0.283868	0.369012	0.467978	0.615683
sucrose	0.454296	0.587236	0.0811825	0.205431	0.321287	0.292139	0.267367	0.383335	0.00245347	-0.432514	-0.00798538	-0.00568753	-0.247581	-0.340075	-0.33429	1.99563	-1.96353	-1.36489	-1.04956	-1.11894	-1.18234	-0.916441	4.15842	0.220274	0.00585055	0.00541898	0.221264	0.28763	0.36477	0.479901
1-(1-enyl-palmitoyl)-GPE (P-16:0)*	0.297978	0.444353	0.081313	0.522554	0.557392	0.911133	0.0478448	0.671583	0.816967	0.679672	0.00611956	0.0051912	-0.0399325	1.03519	-0.251301	-0.179821	1.96253	0.665278	0.609299	-0.114788	2.2891	-0.438182	-0.238325	0.346324	0.0091985	0.00851996	0.347881	0.452225	0.573508	0.754521
(3'-5')-adenylylguanosine*	0.506033	0.637227	0.0830583	0.644347	0.231618	0.563507	0.676333	0.461497	0.0810541	-0.587371	0.00382203	-0.00950907	-0.18151	-0.169736	-0.383808	1.28966	-1.94931	0.477562	-1.28278	-0.599685	-0.431391	-0.769176	1.96451	0.301322	0.00800322	0.00741286	0.302676	0.393462	0.498985	0.656477
N-lactoyl tyrosine	0.0822048	0.194219	0.0841777	0.0238106	0.84501	0.0481595	0.879396	0.989166	0.299904	0.396837	0.0147421	-0.00101203	0.469293	-0.0416753	0.00472653	-0.489951	1.94097	2.71477	-0.201208	2.2851	-0.156104	0.0139603	-1.09995	0.204453	0.00543033	0.00502976	0.205371	0.266971	0.338571	0.445432
cytidine 2',3'-cyclic monophosphate	0.0749974	0.184808	0.0867699	0.00974602	0.15421	0.977719	0.95063	0.555613	0.0106591	4.68682	0.21152	0.0933219	0.070333	0.202708	-2.4717	-17.0531	1.92206	3.26592	1.55567	0.0287144	0.0636631	-0.612108	-3.20999	2.43844	0.0647658	0.0599882	2.4494	3.18408	4.03802	5.31252
N-acetylalanine	0.16341	0.288371	0.0922633	0.0735136	0.682162	0.406013	0.566681	0.610361	0.447804	0.903189	0.0257901	-0.00499064	0.419854	-0.372353	0.419129	-0.829092	1.88368	2.0251	-0.423087	0.871724	-0.594717	0.52786	-0.793674	0.479482	0.0127352	0.0117958	0.481637	0.6261	0.794015	1.04463
alpha-tocopherol	0.126226	0.246088	0.093691	0.0316581	0.256312	0.734353	0.638989	0.706758	0.0742626	1.01357	-0.0365015	0.0161281	0.190173	0.342802	-0.347849	2.3788	1.87405	-2.54101	1.21216	0.350051	0.485402	-0.388387	2.01883	0.540842	0.0143649	0.0133053	0.543272	0.706223	0.895626	1.17831
N-acetyl-2-aminoadipate	0.0661584	0.17303	0.0947284	0.763671	0.196234	0.0846809	0.509304	0.505221	0.0608451	-0.390519	-0.00172171	0.0071822	0.407004	0.187668	-0.240357	0.975948	-1.86715	-0.309929	1.39585	1.93726	0.687153	-0.693964	2.14178	0.209153	0.00555517	0.00514539	0.210093	0.273109	0.346354	0.455672
5,6-dihydrothymine	0.0378725	0.144545	0.0957369	0.00698134	0.219591	0.667153	0.656116	0.884572	0.0793109	1.71041	0.084878	-0.0298416	0.41051	-0.552744	0.227366	-3.96178	1.8605	3.4761	-1.31947	0.444536	-0.460451	0.149348	-1.97803	0.919326	0.0244176	0.0226164	0.923458	1.20044	1.52239	2.00289
uridine 2'-monophosphate (2'-UMP)*	0.0195505	0.103862	0.0964236	0.00154263	0.108962	0.585613	0.604038	0.999898	0.00418552	0.944952	0.0605192	0.0222813	0.28916	-0.357255	-0.000110684	-4.22051	1.85601	4.47539	1.77892	0.565409	-0.537376	-0.00013128	-3.80494	0.50913	0.0135227	0.0125252	0.511418	0.664814	0.843112	1.10922
2-aminoadipate	0.26871	0.420818	0.0974391	0.0531998	0.347819	0.768277	0.934871	0.817466	0.0492985	4.91957	0.157142	0.0648171	0.811426	0.291877	-1.04689	-13.16	1.84943	2.22418	0.990481	0.303677	0.084031	-0.237661	-2.2708	2.66004	0.0706517	0.06544	2.672	3.47345	4.405	5.79532
arabitol/xylitol	0.116948	0.23668	0.0976432	0.149815	0.451936	0.793793	0.501449	0.658605	0.365048	0.40885	0.0092517	-0.00427896	-0.0598371	-0.202293	-0.167365	0.459756	1.84812	1.57454	-0.78623	-0.269271	-0.700286	-0.456851	0.953904	0.221225	0.00587581	0.00544238	0.222219	0.288872	0.366345	0.481973
(3'-5')-uridylyluridine	0.189985	0.318725	0.0980821	0.110581	0.656856	0.442164	0.684229	0.177518	0.803873	-0.648556	0.016519	-0.00397198	-0.283815	-0.192822	-0.851443	0.195853	-1.8453	1.76957	-0.459379	-0.80391	-0.420149	-1.46291	0.255776	0.351464	0.00933501	0.0086464	0.353044	0.458937	0.58202	0.765719
2-hydroxyglutarate	0.0441461	0.154209	0.0988367	0.291159	0.0797049	0.904621	0.807782	0.588727	0.0100217	0.450601	-0.00729194	-0.0118952	-0.0303097	-0.0801019	0.227301	1.73273	1.84048	-1.12137	-1.97495	-0.123246	-0.250559	0.560638	3.24848	0.244828	0.00650272	0.00602304	0.245929	0.319693	0.405432	0.533396
7-methylguanine	0.050396	0.16461	0.0992976	0.0731797	0.197348	0.740889	0.21098	0.807444	0.853243	0.60208	0.0176482	-0.0112207	0.11225	-0.576217	0.136195	0.135896	1.83755	2.02792	-1.39204	0.341055	-1.34679	0.251009	0.190371	0.327654	0.00870259	0.00806064	0.329126	0.427845	0.54259	0.713844
benzoate	0.0163046	0.0944924	0.0993245	0.415713	0.0313407	0.303964	0.408475	0.972271	0.0217628	0.891551	-0.0109951	-0.0304059	-0.531361	-0.54932	0.0287167	2.92803	1.83738	-0.853132	-2.54716	-1.09017	-0.866975	0.035738	2.76974	0.48523	0.0128879	0.0119372	0.48741	0.633606	0.803534	1.05715
3-methylglutarate/2-methylglutarate	0.0181626	0.100684	0.0996897	0.000768377	0.770073	0.610515	0.631358	0.81373	0.00797284	1.06431	0.0765829	0.00429819	0.307392	0.376109	0.233034	-4.28616	1.83507	4.97145	0.301243	0.52763	0.496623	0.242632	-3.39207	0.579983	0.0154045	0.0142682	0.582589	0.757332	0.960443	1.26358
N6,N6,N6-trimethyllysine	0.124481	0.246088	0.100042	0.392518	0.211171	0.813902	0.641484	0.77853	0.797773	1.62756	0.0211825	-0.029408	0.216221	-0.558602	0.426163	0.510623	1.83285	0.898113	-1.34617	0.242403	-0.481747	0.289806	0.263937	0.887998	0.0235855	0.0218457	0.891988	1.15953	1.47051	1.93464
gamma-glutamylglutamine	0.0929863	0.205155	0.100223	0.986772	0.724697	0.324381	0.312266	0.0935294	0.181947	-0.741248	0.000183211	0.0036178	0.423762	-0.565667	1.2566	1.27531	-1.83171	0.0170456	0.363398	1.04248	-1.07049	1.87514	1.44651	0.404675	0.0107483	0.00995545	0.406494	0.528419	0.670136	0.881647
nicotinate ribonucleoside	0.173341	0.297656	0.10027	0.0283313	0.248513	0.984304	0.817225	0.618089	0.0324092	3.2618	0.123404	0.0540607	0.0361855	0.55346	-1.52275	-9.8043	1.83141	2.6087	1.23383	0.0202263	0.237982	-0.516301	-2.52672	1.78103	0.0473047	0.0438152	1.78903	2.32564	2.94936	3.88024
phytanate	0.453124	0.587236	0.101822	0.149116	0.470531	0.375607	0.776929	0.86666	0.0110793	-0.808486	-0.0185957	-0.00822418	-0.415529	-0.169198	-0.126968	3.08039	-1.82174	-1.57759	-0.753272	-0.932111	-0.291969	-0.172764	3.1859	0.443799	0.0117874	0.0109179	0.445793	0.579506	0.734924	0.966884
aspartate	0.0795497	0.190061	0.101923	0.982352	0.131451	0.676363	0.556019	0.503094	0.167713	0.712144	0.000236218	-0.0159618	0.169436	-0.312231	0.451697	1.2784	1.82111	0.022743	-1.65919	0.431349	-0.611467	0.697525	1.50054	0.391049	0.0103864	0.00962022	0.392806	0.510625	0.647571	0.85196
p-cresol sulfate	0.254025	0.406121	0.101978	0.407562	0.776285	0.175426	0.692962	0.934053	0.741978	0.930846	0.0117962	0.00368301	0.755296	-0.272222	-0.0720368	-0.378203	1.82078	0.868734	0.292838	1.47078	-0.407784	-0.0850897	-0.339559	0.511236	0.0135786	0.012577	0.513533	0.667564	0.846599	1.11381
4-chlorobenzoic acid	0.0133254	0.0885092	0.10436	0.0535926	0.0717109	0.135255	0.132182	0.0679331	0.00498131	-0.285246	-0.00931054	0.0079275	0.260291	0.341416	-0.542372	1.27032	-1.80621	-2.21967	2.04047	1.64081	1.65562	-2.0739	3.69208	0.157926	0.00419456	0.00388514	0.158635	0.206217	0.261522	0.344065
3-acetylphenol sulfate	0.175118	0.299698	0.105386	0.88095	0.862605	0.102036	0.638516	0.357349	0.251587	-0.710819	-0.00161602	0.00173	0.722099	-0.250653	0.634377	1.05411	-1.80003	-0.154076	0.178079	1.82041	-0.486095	0.970089	1.22523	0.394893	0.0104885	0.0097148	0.396668	0.515645	0.653937	0.860335
citraconate/glutaconate	0.429545	0.569008	0.108652	0.672582	0.0910455	0.394033	0.299139	0.629032	0.0257446	-0.981124	-0.00639141	-0.025645	0.495399	-0.79269	0.456252	3.20151	-1.78072	-0.436752	-1.892	0.895119	-1.1018	0.500058	2.6671	0.55097	0.0146339	0.0135545	0.553446	0.719448	0.912398	1.20037
3-sulfo-alanine	0.0568934	0.168608	0.112496	0.00936704	0.0473486	0.23836	0.057217	0.256566	0.0941467	-0.281883	0.0140091	-0.00905126	0.20333	-0.456162	-0.32155	0.653352	-1.75868	3.29076	-2.29548	1.26291	-2.17954	-1.21146	1.87101	0.160281	0.00425712	0.00394309	0.161001	0.209293	0.265423	0.349197
allo-threonine	0.127749	0.247452	0.113652	0.881669	0.267332	0.886084	0.540006	0.981489	0.322593	0.706302	0.00163955	-0.0117257	0.0596738	-0.335275	-0.0159234	0.919103	1.75219	0.153137	-1.18243	0.147376	-0.636971	-0.0238545	1.04656	0.403098	0.0107064	0.00991665	0.404909	0.526359	0.667524	0.878211
pheophytin A	0.136361	0.258528	0.113895	0.0167688	0.230201	0.509082	0.689006	0.800232	0.0736459	1.7069	-0.0758581	0.0308677	-0.673285	0.526238	-0.420794	4.29894	1.75083	-2.92957	1.28702	-0.687523	0.413377	-0.260644	2.02399	0.974911	0.025894	0.0239839	0.979292	1.27302	1.61444	2.12399
pterin	0.136202	0.258528	0.115483	0.0914828	0.27498	0.177075	0.326211	0.622911	0.0295184	0.497702	-0.0143344	0.00816984	-0.420314	-0.387363	-0.240878	1.6082	1.74203	-1.889	1.16237	-1.46457	-1.03832	-0.509127	2.58367	0.285703	0.00758837	0.00702861	0.286987	0.373067	0.47312	0.622449
(3'-5')-cytidylylguanosine	0.111839	0.231861	0.116459	0.0135415	0.229801	0.995686	0.940799	0.634182	0.0310583	1.08538	0.0508174	0.0198065	0.00348945	0.0623209	-0.509675	-3.47573	1.73667	3.06137	1.28822	0.00555836	0.0763658	-0.492464	-2.55267	0.624975	0.0165996	0.0153751	0.627784	0.816083	1.03495	1.36161
tryptophan	0.0875175	0.199436	0.117979	0.488014	0.164786	0.719236	0.360534	0.861263	0.355439	0.926582	0.0102953	-0.0199428	-0.199771	-0.674371	0.159653	1.13775	1.72841	0.723049	-1.51215	-0.370978	-0.963363	0.179839	0.974143	0.536089	0.0142387	0.0131884	0.538499	0.700017	0.887756	1.16795
pentadecanoate (15:0)	0.394439	0.539021	0.118609	0.264124	0.105478	0.357959	0.224873	0.445278	0.00490447	-0.595923	-0.0109278	-0.0152932	-0.336184	-0.587847	-0.456659	2.78635	-1.72502	-1.19098	-1.79948	-0.968798	-1.30315	-0.798249	3.70212	0.34546	0.00917552	0.00849868	0.347012	0.451096	0.572076	0.752637
glucose	0.238179	0.386852	0.119113	0.201505	0.53254	0.725225	0.752314	0.996188	0.545443	9.37115	0.199137	-0.0868737	-1.98214	-2.31192	-0.0442608	-7.44748	1.72231	1.37796	-0.649013	-0.362666	-0.325402	-0.00491227	-0.628262	5.44102	0.144515	0.133855	5.46547	7.1048	9.01025	11.8541
tyrosine	0.105103	0.219682	0.121746	0.711354	0.221556	0.699498	0.351888	0.687414	0.236664	0.593141	0.00352234	-0.0112181	0.139007	-0.445083	0.238971	0.959047	1.70836	0.38196	-1.31336	0.398574	-0.981725	0.415632	1.26786	0.3472	0.00922175	0.0085415	0.34876	0.453369	0.574958	0.756429
heptenedioate (C7:1-DC)*	0.104185	0.21866	0.123314	0.651935	0.150935	0.706244	0.558314	0.929038	0.405714	0.729869	0.00531922	-0.0165775	-0.16779	-0.340735	0.0651034	0.815842	1.70018	0.466513	-1.56969	-0.389106	-0.607846	0.0915791	0.872302	0.42929	0.0114021	0.010561	0.43122	0.560561	0.710899	0.935275
erythronate*	0.0422192	0.149813	0.124445	0.0677782	0.0863206	0.853688	0.304478	0.8704	0.762134	0.84195	0.0273908	-0.0235364	-0.0947324	-0.706583	0.138136	0.337798	1.69433	2.07531	-1.9253	-0.189786	-1.08894	0.167866	0.312019	0.496921	0.0131984	0.0122248	0.499154	0.648872	0.822894	1.08262
branched chain 14:0 dicarboxylic acid**	0.00918872	0.0851323	0.124762	0.0109732	0.00410494	0.897026	0.0590844	0.99175	6.56428e-05	-0.339747	-0.017016	-0.0188504	0.0268393	-0.566063	-0.00353327	3.04628	-1.69271	-3.19189	-3.81761	0.133122	-2.15982	-0.0106303	6.96638	0.200713	0.005331	0.00493775	0.201615	0.262088	0.332377	0.437284
5-methyl-2'-deoxycytidine	0.055363	0.166089	0.125891	0.174561	0.374338	0.684249	0.752314	0.0754122	0.0300207	-0.405084	-0.00940151	0.00552176	0.101337	-0.102033	0.799008	1.3463	-1.68693	-1.47406	0.934706	0.420121	-0.325403	2.00931	2.57338	0.240131	0.00637795	0.00590748	0.24121	0.313559	0.397653	0.523162
tryptamine	0.0893632	0.200772	0.127486	0.885212	0.409472	0.0597301	0.891155	0.795925	0.400047	1.01063	-0.00237453	-0.0128109	1.30196	-0.110649	0.265576	1.15846	1.67886	-0.148514	-0.865059	2.15315	-0.140766	0.266412	0.883312	0.601975	0.0159886	0.0148092	0.60468	0.786049	0.996861	1.31149
adenosine	0.00421103	0.0682258	0.129704	0.00034118	0.0699825	0.881195	0.551189	0.147824	0.0014298	1.9498	0.173392	0.0591194	-0.180561	0.945126	-3.06517	-11.5336	1.66779	5.58404	2.05555	-0.153755	0.619113	-1.58325	-4.52824	1.16909	0.0310514	0.0287609	1.17434	1.52658	1.936	2.54704
3-ureidopropionate	0.0499585	0.16461	0.12998	0.638008	0.0695549	0.229394	0.825835	0.283488	0.132153	0.926006	-0.00718537	-0.0281521	0.719745	-0.164387	1.04957	2.00454	1.66642	-0.48684	-2.05934	1.28944	-0.226551	1.14057	1.65576	0.555685	0.0147592	0.0136705	0.558183	0.725606	0.920207	1.21065
3-oxoadipate	0.068543	0.175663	0.132594	0.0455348	0.303815	0.823289	0.288587	0.674807	0.894392	0.468202	0.017442	-0.00759607	0.0653938	-0.416953	-0.203289	0.084232	1.65362	2.31934	-1.09053	0.229928	-1.12776	-0.433571	0.13655	0.283138	0.00752024	0.0069655	0.28441	0.369717	0.468872	0.616859
stachydrine	0.0225456	0.111634	0.136784	0.472081	0.0198842	0.624336	0.348403	0.766244	0.234419	1.29738	0.0158327	-0.0551957	-0.40448	-1.02588	0.403022	2.20521	1.63356	0.750564	-2.825	-0.50701	-0.989221	0.306436	1.27447	0.794206	0.0210944	0.0195383	0.797775	1.03706	1.31519	1.7303
1-stearoyl-GPE (18:0)	0.282745	0.431736	0.137771	0.2913	0.390764	0.881411	0.889008	0.892472	0.662619	0.500301	0.00914489	-0.00681234	0.0473493	-0.0575771	0.0707231	0.301824	1.62892	1.12102	-0.90159	0.153474	-0.143564	0.13905	0.451059	0.307137	0.00815767	0.00755591	0.308518	0.401055	0.508615	0.669146
1-palmitoyl-GPE (16:0)	0.0946224	0.206228	0.139546	0.66102	0.115367	0.978576	0.85088	0.902465	0.109586	0.708677	-0.00526552	-0.0187469	0.0121276	-0.110476	0.091275	1.69131	1.62064	-0.453363	-1.74267	0.0276099	-0.193479	0.126047	1.7753	0.437282	0.0116144	0.0107576	0.439247	0.570996	0.724133	0.952687
2,3-dimethylsuccinate	0.052374	0.165079	0.141454	0.316128	0.0887612	0.542159	0.433997	0.713467	0.218626	0.478331	0.00836653	-0.0139287	0.188846	-0.317322	-0.186257	0.855032	1.61185	1.06147	-1.90789	0.633516	-0.818889	-0.379011	1.32248	0.296759	0.00788201	0.00730059	0.298092	0.387503	0.491428	0.646535
glycerophosphoethanolamine	0.0740891	0.184808	0.141727	0.00470171	0.521823	0.322839	0.68727	0.513535	0.0203034	1.445	0.0888698	0.0147102	0.942669	0.487163	-1.01048	-5.49689	1.6106	3.72942	0.666476	1.046	0.415836	-0.680131	-2.81222	0.897181	0.0238294	0.0220716	0.901213	1.17153	1.48572	1.95465
5-hydroxydecanoate	0.152247	0.274213	0.144256	0.293582	0.17565	0.781905	0.934923	0.862768	0.396574	0.569971	0.0105591	-0.0128891	-0.102129	0.0390783	-0.104983	0.6912	1.59913	1.11538	-1.46994	-0.285255	0.0839643	-0.177865	0.890116	0.356426	0.00946679	0.00876846	0.358028	0.465415	0.590236	0.776529
margarate (17:0)	0.217682	0.35928	0.149762	0.34336	0.0483489	0.142076	0.205239	0.332259	0.00318756	-0.510059	-0.00860416	-0.0181888	-0.523489	-0.577531	-0.549609	2.81116	-1.57477	-1.00017	-2.2827	-1.60901	-1.36553	-1.0247	3.98378	0.323894	0.00860272	0.00796813	0.325349	0.422935	0.536363	0.705652
N-acetylneuraminate	0.580047	0.681622	0.151647	0.254322	0.648806	0.944662	0.995112	0.888962	0.288552	1.47516	0.030453	0.0109121	-0.0675078	-0.00774355	-0.223955	-2.31375	1.56662	1.21764	0.471061	-0.0713722	-0.00629783	-0.143624	-1.12785	0.941624	0.0250098	0.023165	0.945855	1.22956	1.55932	2.05147
S-methylcysteine sulfoxide	0.307575	0.455998	0.152415	0.958098	0.463855	0.421883	0.994776	0.796122	0.326699	0.453743	-0.000416451	-0.00546239	0.245327	-0.00255103	0.127922	0.655874	1.56332	-0.0540215	-0.765006	0.841463	-0.00673101	0.266148	1.03721	0.290244	0.00770898	0.00714032	0.291548	0.378996	0.48064	0.632342
hippurate	0.115398	0.236357	0.153948	0.0196486	0.577413	0.0529804	0.947963	0.751035	0.0906056	0.506101	0.0244558	-0.00462296	0.727144	0.0284874	0.176122	-1.34219	1.55678	2.8323	-0.578039	2.22671	0.0671075	0.327151	-1.89503	0.325094	0.00863461	0.00799767	0.326555	0.424503	0.538351	0.708268
thiamin (vitamin B1)	0.435349	0.572237	0.154705	0.168866	0.409084	0.620599	0.919181	0.720605	0.163187	8.30353	0.212374	0.113843	-2.75185	-0.728263	-3.26666	-17.6829	1.55357	1.49602	0.865804	-0.512563	-0.104348	-0.369076	-1.51857	5.34479	0.14196	0.131488	5.36881	6.97915	8.8509	11.6445
cysteine s-sulfate	0.261874	0.413486	0.156206	0.762866	0.0781894	0.0834018	0.227929	0.711028	0.0445934	-0.512164	0.00273447	-0.0161797	0.647296	-0.55925	0.209622	1.68183	-1.54726	0.311023	-1.98687	1.94674	-1.29386	0.382414	2.3321	0.331014	0.00879186	0.00814332	0.332502	0.432234	0.548155	0.721166
N-monomethylarginine	0.447312	0.582931	0.156491	0.514636	0.825584	0.80006	0.740542	0.834056	0.954725	0.894428	0.0104227	-0.00322905	-0.1516	-0.258001	-0.206613	-0.0735763	1.54606	0.678308	-0.226884	-0.260876	-0.341532	-0.215667	-0.0583757	0.578519	0.0153657	0.0142322	0.581119	0.755421	0.958019	1.26039
(3'-5')-uridylylcytidine*	0.187186	0.315065	0.157316	0.0259112	0.267351	0.992424	0.980509	0.664761	0.0851799	0.518134	0.0237582	0.00976997	-0.00329344	-0.0110163	-0.249168	-1.41494	1.54262	2.66316	1.18238	-0.00976156	-0.0251177	-0.447974	-1.9336	0.335879	0.00892107	0.008263	0.337389	0.438586	0.556211	0.731765
alpha-ketoglutarate	0.124764	0.246088	0.161332	0.285381	0.20149	0.799289	0.421494	0.899912	0.638577	0.635248	0.0125574	-0.0141115	0.109511	-0.457773	-0.0891758	0.440753	1.52608	1.1358	-1.37801	0.261906	-0.842196	-0.129367	0.486005	0.416261	0.011056	0.0102405	0.418132	0.543547	0.689322	0.906889
N-acetyltryptophan	0.0258166	0.118402	0.167087	0.00138722	0.935441	0.701394	0.546692	0.673434	0.20396	0.334452	0.0268878	-0.000455974	0.0884941	-0.181972	-0.160491	-0.664059	1.50301	4.54935	-0.083294	0.395908	-0.626269	-0.435533	-1.36977	0.222522	0.00591025	0.00547427	0.223522	0.290565	0.368493	0.484798
5-methyluridine (ribothymidine)	0.0983749	0.21259	0.169942	0.0498121	0.224624	0.232042	0.472458	0.856998	0.517932	0.772159	0.0311307	-0.0166033	0.666288	-0.506838	0.158943	-0.75877	1.49182	2.26446	-1.30392	1.28152	-0.749907	0.185437	-0.672871	0.517595	0.0137475	0.0127334	0.519921	0.675867	0.857129	1.12766
butyrate/isobutyrate (4:0)	0.00905731	0.0851323	0.172466	0.0188472	0.0120364	0.7861	0.243788	0.69775	0.0442791	0.214482	0.0109848	-0.0111591	0.0406458	-0.235692	-0.0961082	0.736653	1.48207	2.85782	-3.13438	0.279605	-1.24724	-0.401033	2.33642	0.144718	0.00384377	0.00356023	0.145369	0.188971	0.239651	0.315291
phenylpyruvate	0.545436	0.652292	0.17446	0.719626	0.837395	0.940245	0.913665	0.675489	0.232921	0.421478	0.0028125	-0.00148561	0.0221333	0.0416202	-0.204779	0.796474	1.47445	0.370436	-0.211254	0.0770819	0.111503	-0.432596	1.2789	0.285855	0.00759241	0.00703234	0.28714	0.373265	0.473372	0.622779
5-methylhexanoate (i7:0)	0.164652	0.288565	0.175021	0.412413	0.24456	0.072859	0.257957	0.820596	0.461031	0.480903	0.00745584	-0.0100044	0.666248	0.515075	0.1263	0.547943	1.47232	0.859424	-1.24504	2.03064	1.20766	0.233502	0.770001	0.32663	0.0086754	0.00803545	0.328098	0.426508	0.540894	0.711613
2R,3R-dihydroxybutyrate	0.521449	0.642302	0.1838	0.145776	0.339084	0.73384	0.163008	0.545919	0.0487539	-0.26098	0.00766631	-0.00450195	0.063867	-0.359612	-0.188362	0.899469	-1.43975	1.59232	-1.00954	0.350758	-1.51929	-0.627502	2.27759	0.181268	0.00481454	0.00445939	0.182083	0.236697	0.300177	0.394921
cinnamate	0.0637552	0.170796	0.183848	0.00941351	0.387478	0.0928121	0.493935	0.47428	0.00592041	0.444402	-0.0269564	0.00689677	-0.582959	-0.287398	-0.381736	2.40851	1.43957	-3.28766	0.908134	-1.87996	-0.712969	-0.746732	3.58112	0.308704	0.00819928	0.00759445	0.310091	0.403101	0.511209	0.672559
acetylcarnitine (C2)	0.243265	0.392611	0.187778	0.0461371	0.808835	0.291267	0.725065	0.912527	0.166643	1.53338	0.0660386	-0.00659366	1.21142	-0.50974	-0.20126	-3.52664	1.42543	2.31131	-0.249154	1.1211	-0.362888	-0.112979	-1.50476	1.07573	0.0285719	0.0264642	1.08057	1.40468	1.7814	2.34365
arabinose	0.0574236	0.168608	0.194092	0.551279	0.0568887	0.434484	0.481216	0.830576	0.04878	0.619965	-0.00726341	-0.0237279	-0.363021	-0.423865	0.161157	2.19199	1.40324	-0.618971	-2.18308	-0.81799	-0.734717	0.22027	2.27727	0.441811	0.0117346	0.010869	0.443796	0.57691	0.731632	0.962553
anserine	0.340203	0.481954	0.194577	0.134036	0.512978	0.299734	0.940826	0.829081	0.47266	0.565453	0.0176449	-0.00675957	0.44593	-0.0402119	0.148485	-0.658834	1.40156	1.64665	-0.681053	1.10036	-0.0763306	0.22225	-0.749555	0.403445	0.0107156	0.00992518	0.405258	0.526812	0.668099	0.878967
xanthine	0.0422254	0.149813	0.196134	0.802143	0.0704814	0.426092	0.143774	0.334205	0.0400002	0.295454	0.0014506	-0.0106782	0.177187	-0.442475	0.357561	1.10576	1.3962	0.25809	-2.05116	0.83357	-1.6013	1.02035	2.39844	0.211614	0.00562053	0.00520592	0.212564	0.276322	0.350429	0.461033
catechol sulfate	0.356358	0.497925	0.196186	0.645553	0.340869	0.796069	0.828712	0.850213	0.770263	0.739675	0.0066959	-0.013108	0.14169	-0.154105	0.170531	0.347444	1.39602	0.475801	-1.00562	0.26622	-0.222738	0.194356	0.300986	0.529847	0.0140729	0.0130348	0.532228	0.691866	0.877419	1.15435
5-dodecenoate (12:1n7)	0.405416	0.545546	0.196533	0.789535	0.262984	0.842849	0.656952	0.157883	0.0440085	-0.536186	-0.00280763	-0.0112919	0.0787941	0.230519	0.980497	1.95988	-1.39483	-0.274987	-1.19404	0.204057	0.45924	1.54026	2.34016	0.38441	0.0102101	0.00945691	0.386138	0.501957	0.636578	0.837497
phenylacetylglycine	0.126422	0.246088	0.198287	0.0201585	0.554384	0.0452412	0.938903	0.735227	0.0961661	0.36299	0.0195526	-0.00394824	0.609953	0.0268991	0.150986	-1.05781	1.38883	2.8166	-0.61405	2.32329	0.0788172	0.348846	-1.85769	0.261364	0.0069419	0.00642983	0.262538	0.341285	0.432814	0.569421
riboflavin (vitamin B2)	0.310215	0.456102	0.198411	0.175924	0.751563	0.923595	0.401721	0.931972	0.857456	0.666258	0.0187219	-0.00385359	-0.0475413	-0.551443	-0.0697565	-0.193239	1.38841	1.46891	-0.326428	-0.098628	-0.880047	-0.0877818	-0.184835	0.47987	0.0127455	0.0118053	0.482026	0.626606	0.794657	1.04547
2'-deoxyadenosine 3'-monophosphate	0.530592	0.642302	0.20214	0.237323	0.953159	0.874614	0.562328	0.306897	0.766655	-0.816519	0.0199547	0.000881798	-0.0967856	-0.466157	-1.06452	0.39549	-1.37583	1.26593	0.0603968	-0.162354	-0.601534	-1.08317	0.305877	0.593472	0.0157628	0.0146001	0.596139	0.774947	0.982782	1.29297
3-(4-hydroxyphenyl)lactate (HPLA)	0.210598	0.348718	0.212504	0.697167	0.1299	0.753837	0.277174	0.823603	0.0504172	0.300732	0.00239203	-0.00918981	-0.0727861	0.338498	0.0851773	1.10204	1.34188	0.401854	-1.66682	-0.323323	1.1567	0.229511	2.25707	0.224112	0.00595248	0.00551339	0.225119	0.292642	0.371126	0.488262
caprate (10:0)	0.598227	0.691599	0.215938	0.60066	0.141183	0.565576	0.899239	0.419903	0.0190405	-0.423837	-0.00458835	-0.0126372	-0.190791	-0.0541583	0.44571	1.97838	-1.33095	-0.542481	-1.61309	-0.596446	-0.130243	0.845195	2.85157	0.318448	0.00845809	0.00783417	0.319879	0.415825	0.527345	0.693788
4-hydroxycinnamate	0.643427	0.722793	0.216034	0.195311	0.938596	0.753973	0.267942	0.572275	0.00558216	-0.321759	-0.00898524	-0.00047122	-0.0784882	-0.372839	-0.234653	1.90644	-1.33064	-1.39903	-0.0792135	-0.323137	-1.18081	-0.586003	3.6188	0.241808	0.0064225	0.00594873	0.242894	0.315749	0.40043	0.526816
guanosine	0.0217802	0.111634	0.219199	0.00310766	0.0991048	0.594899	0.677684	0.134522	0.0110138	1.20379	0.0968514	0.0412316	-0.504687	0.511147	-2.48194	-6.3339	1.32069	4.00059	1.83877	-0.551222	0.429463	-1.64432	-3.18959	0.911482	0.0242093	0.0224235	0.915578	1.1902	1.5094	1.9858
hypoxanthine	0.159915	0.28417	0.224337	0.0658204	0.468602	0.727725	0.230376	0.715432	0.829385	0.443081	0.018881	-0.00632107	0.122526	-0.570454	0.211592	-0.164129	1.3048	2.09339	-0.756651	0.359204	-1.28649	0.376271	-0.221848	0.339579	0.00901933	0.00835401	0.341105	0.443417	0.562338	0.739825
galactonate	0.151039	0.274213	0.225131	0.524555	0.226354	0.349599	0.38644	0.93035	0.0449981	0.496955	-0.00670932	-0.0121907	-0.378173	-0.453521	0.0567953	1.93416	1.30237	-0.662004	-1.29864	-0.986641	-0.91021	0.0898817	2.32658	0.381579	0.0101349	0.00938726	0.383294	0.49826	0.631889	0.831329
12,13-DiHOME	0.409523	0.549624	0.228977	0.948042	0.0476223	0.885653	0.173457	0.694811	0.0159982	-0.411223	0.000567018	-0.0179644	-0.0473458	-0.615004	-0.213773	2.05359	-1.2907	0.0670056	-2.29195	-0.147939	-1.47827	-0.405175	2.95851	0.318605	0.00846226	0.00783803	0.320037	0.41603	0.527606	0.694131
homocitrulline	0.480845	0.617711	0.230943	0.564143	0.908824	0.296515	0.641877	0.814679	0.859195	0.508942	0.00629895	0.00114785	0.440956	-0.248889	-0.158333	0.157547	1.2848	0.598688	0.117787	1.10819	-0.481171	-0.241369	0.182553	0.396127	0.0105213	0.00974514	0.397907	0.517256	0.65598	0.863023
inosine	0.0525152	0.165079	0.232371	0.00497003	0.292683	0.180158	0.630068	0.766327	0.124719	0.811312	0.0621544	-0.0174195	0.924775	-0.412436	-0.321388	-2.3368	1.28054	3.69354	-1.1176	1.45309	-0.498528	-0.306322	-1.69292	0.633571	0.0168279	0.0155865	0.636418	0.827307	1.04918	1.38033
valerate (5:0)	0.0892975	0.200772	0.233372	0.211256	0.0771121	0.950539	0.384677	0.978883	0.173692	0.319927	0.00895188	-0.0122934	-0.0160438	-0.298789	0.0112856	0.806022	1.27756	1.3459	-1.99548	-0.0637809	-0.913743	0.0272144	1.47737	0.25042	0.00665123	0.0061606	0.251545	0.326994	0.414691	0.545578
3-(4-hydroxyphenyl)propionate	0.67377	0.743733	0.236652	0.599239	0.789755	0.657462	0.906058	0.245932	0.0338139	-0.241907	0.00275996	-0.00128933	-0.0878728	-0.0302399	-0.392138	1.03955	-1.2679	0.544633	-0.274691	-0.458502	-0.121379	-1.24113	2.50086	0.190794	0.00506756	0.00469375	0.191652	0.249136	0.315953	0.415675
salicylate	0.0280356	0.122865	0.240087	0.43363	0.0593006	0.0916745	0.49774	0.65388	0.00883401	0.256927	-0.00444616	-0.0108415	0.387297	-0.188439	0.156838	1.48073	1.25789	-0.819566	-2.15758	1.88769	-0.706532	0.46369	3.32751	0.204253	0.00542502	0.00502483	0.20517	0.26671	0.338239	0.444996
2'-deoxyadenosine	0.0538983	0.165079	0.242774	0.409918	0.574944	0.726526	0.0366926	0.321785	0.853212	-1.02829	0.01888	0.0117741	0.298157	2.63257	-1.42805	0.341221	-1.25014	0.864201	0.58186	0.360864	2.45107	-1.04841	0.190412	0.822534	0.0218468	0.0202352	0.82623	1.07405	1.3621	1.79202
uridine 3'-monophosphate (3'-UMP)	0.0850889	0.199436	0.245371	0.00773369	0.206601	0.898887	0.982328	0.417536	0.0167264	2.36755	0.172614	0.0637896	0.25012	0.056653	-2.6806	-12.1659	1.24273	3.4113	1.36104	0.1307	0.0227734	-0.849672	-2.93112	1.90512	0.0506008	0.0468681	1.91369	2.48768	3.15486	4.15061
mannose	0.511638	0.637984	0.251433	0.340297	0.727158	0.656513	0.839039	0.683005	0.921944	0.787171	0.0171755	-0.00568781	-0.29668	-0.175344	-0.448698	-0.140998	1.22566	1.00687	-0.35999	-0.459876	-0.209083	-0.421888	-0.100768	0.642244	0.0170582	0.0157999	0.645131	0.838633	1.06355	1.39923
spermine	0.595168	0.689854	0.251849	0.335897	0.816727	0.359135	0.687898	0.736437	0.880056	0.512847	0.0113086	-0.00245887	0.406532	0.226931	-0.240792	-0.141654	1.22449	1.01659	-0.238644	0.966312	0.414946	-0.34718	-0.155242	0.418823	0.0111241	0.0103035	0.420705	0.546893	0.693565	0.912471
(16 or 17)-methylstearate (a19:0 or i19:0)	0.100125	0.215459	0.252288	0.0285679	0.439645	0.238223	0.929815	0.746794	0.00673153	0.53128	-0.0300339	-0.00863852	-0.551132	0.051366	-0.239464	3.31102	1.22328	-2.60362	-0.80851	-1.26331	0.0905742	-0.332954	3.49924	0.43431	0.0115354	0.0106845	0.436261	0.567115	0.719211	0.946211
pheophorbide A	0.14696	0.270576	0.253669	0.0188933	0.638633	0.704206	0.835488	0.868085	0.0269293	0.794168	-0.0494074	0.00778526	-0.256414	-0.181793	-0.184307	3.74529	1.21944	-2.85632	0.485924	-0.391962	-0.213774	-0.170897	2.63965	0.651255	0.0172975	0.0160216	0.654181	0.850398	1.07847	1.41886
alanylleucine	0.398994	0.542631	0.25444	0.0747891	0.238333	0.840416	0.988967	0.746827	0.0694586	3.32657	0.146213	0.0849077	0.568943	-0.0507309	-1.50652	-12.2657	1.21731	2.01445	1.26298	0.207265	-0.0142169	-0.332909	-2.06019	2.73272	0.0725819	0.0672278	2.745	3.56834	4.52534	5.95365
glycerol	0.319464	0.46286	0.259506	0.673946	0.285774	0.653767	0.501305	0.380175	0.345634	0.526104	0.00504862	-0.0122047	0.203693	-0.399895	0.668071	0.947883	1.20343	0.434801	-1.13481	0.463853	-0.700528	0.92282	0.995216	0.437168	0.0116113	0.0107548	0.439133	0.570848	0.723944	0.952439
2-keto-3-deoxy-gluconate	0.166046	0.290012	0.259794	0.0779003	0.0194283	0.754231	0.141869	0.625871	0.0166332	-0.182547	0.00801937	-0.0106019	0.0492146	-0.319094	0.126868	0.970433	-1.20265	1.98917	-2.8392	0.322785	-1.60995	0.504735	2.93456	0.151787	0.00403151	0.00373412	0.152469	0.198201	0.251357	0.330691
indolelactate	0.0168335	0.0953899	0.263053	0.00162263	0.188079	0.561774	0.965849	0.17319	0.0599155	0.278766	0.0275386	0.00818206	-0.141294	-0.0134222	-0.572004	-1.09438	1.19385	4.44037	1.42436	-0.602404	-0.0440214	-1.47929	-2.15124	0.233501	0.00620187	0.00574438	0.23455	0.304902	0.386674	0.508718
3-hydroxyarachidate*	0.0731195	0.183699	0.264134	0.00752772	0.877663	0.0723209	0.945765	0.552371	0.00683157	0.569121	-0.0435142	0.0018618	-0.976948	0.0436474	-0.48845	3.63336	1.19095	-3.42836	0.158368	-2.03523	0.069948	-0.617238	3.48987	0.477872	0.0126924	0.0117562	0.480019	0.623998	0.791348	1.04112
sebacate (C10-DC)	0.714764	0.777249	0.264351	0.94379	0.323414	0.582666	0.188878	0.506015	0.00801101	-0.225579	0.000364911	-0.00487032	0.10849	-0.351756	-0.21736	1.39922	-1.19037	0.0724998	-1.04469	0.569936	-1.42152	-0.692637	3.38906	0.189503	0.00503327	0.00466199	0.190355	0.247451	0.313815	0.412862
N-acetylglycine	0.0224869	0.111634	0.265476	0.465542	0.699958	0.169804	0.403366	0.00642212	0.753202	-0.840932	0.0143345	0.00693321	1.06169	0.810913	4.13913	0.500224	-1.18736	0.76203	0.397927	1.49236	0.87685	3.52919	0.324189	0.708235	0.018811	0.0174233	0.711418	0.924802	1.17283	1.543
glycerate	0.169337	0.292753	0.266568	0.984568	0.155767	0.566356	0.398509	0.426087	0.0300252	0.270111	-0.000120455	-0.00869074	0.136349	-0.263928	0.314794	1.2785	1.18446	-0.0198869	-1.5491	0.595226	-0.886319	0.833579	2.57329	0.228047	0.006057	0.0056102	0.229071	0.29778	0.377642	0.496835
(3'-5')-uridylyladenosine	0.712989	0.777249	0.267059	0.538868	0.517122	0.620527	0.923711	0.515385	0.189275	-0.266678	0.00382423	-0.00373846	-0.116073	0.0289839	-0.252719	0.697361	-1.18315	0.638799	-0.674205	-0.51267	0.0984778	-0.677071	1.42011	0.225396	0.0059866	0.00554499	0.226409	0.294319	0.373253	0.49106
(3'-5')-guanylylcytidine	0.540092	0.649639	0.269004	0.389615	0.459892	0.651362	0.672724	0.518979	0.0756739	-0.191364	0.00389991	-0.0030853	-0.0762603	0.0926014	-0.180546	0.710369	-1.178	0.903873	-0.772022	-0.467345	0.436548	-0.671146	2.00716	0.162448	0.00431466	0.00399639	0.163178	0.212122	0.269011	0.353917
thymidine	0.256441	0.408703	0.27276	0.188042	0.309002	0.347209	0.255486	0.503047	0.194663	-0.284594	0.0092177	-0.0064621	0.242717	0.386342	-0.281446	0.743767	-1.16815	1.42449	-1.07818	0.9918	1.21443	-0.697604	1.40126	0.243629	0.00647087	0.00599354	0.244724	0.318127	0.403446	0.530783
N-methylpipecolate	0.162561	0.287869	0.275403	0.365894	0.261752	0.267781	0.893139	0.807144	0.187232	3.50827	-0.0764001	-0.088989	3.58462	-0.545104	1.25776	9.3948	1.16127	-0.952142	-1.19736	1.18124	-0.138181	0.25141	1.42738	3.02106	0.0802403	0.0743213	3.03463	3.94485	5.00283	6.58184
undecanedioate (C11-DC)	0.328621	0.470777	0.276773	0.821902	0.0774883	0.509371	0.142193	0.372935	0.00239296	-0.184482	0.00098092	-0.00781071	0.10997	-0.334681	-0.247407	1.44949	-1.15773	0.231769	-1.99246	0.687041	-1.60847	-0.937584	4.17523	0.159348	0.00423233	0.00392012	0.160064	0.208074	0.263877	0.347163
trigonelline (N'-methylnicotinate)	0.64238	0.722793	0.279125	0.240795	0.409045	0.32569	0.336583	0.454896	0.0611894	-0.232486	0.00673334	-0.00430005	0.210783	-0.267565	-0.261053	0.940418	-1.15169	1.25584	-0.865879	1.0395	-1.01507	-0.780925	2.13831	0.201866	0.00536162	0.00496611	0.202773	0.263593	0.334287	0.439795
ethylmalonate	0.0423002	0.149813	0.280161	0.938885	0.0215482	0.934383	0.356039	0.68966	0.0245675	0.369281	0.000672982	-0.0219465	0.0273314	-0.408272	0.219509	1.88746	1.14904	0.07884	-2.7758	0.0846626	-0.972868	0.412452	2.69567	0.321383	0.00853605	0.00790638	0.322828	0.419658	0.532206	0.700184
(12 or 13)-methylmyristate (a15:0 or i15:0)	0.393378	0.539021	0.284812	0.136214	0.201263	0.204923	0.217004	0.594866	0.00607969	-0.48809	-0.0186525	-0.0145579	-0.589158	-0.744017	-0.391808	3.33269	-1.13723	-1.63626	-1.37877	-1.36657	-1.32758	-0.551273	3.56415	0.429191	0.0113995	0.0105586	0.43112	0.560431	0.710735	0.93506
4-methyl-2-oxopentanoate	0.638592	0.720535	0.284905	0.925552	0.575739	0.811942	0.929595	0.965815	0.577726	0.725061	-0.00162759	-0.00910896	-0.156946	-0.0756578	-0.0465334	0.80241	1.137	-0.0960936	-0.580629	-0.245013	-0.0908586	-0.0440648	0.577554	0.637699	0.0169375	0.0156881	0.640565	0.832698	1.05602	1.38933
1-methylnicotinamide	0.128093	0.247452	0.285355	0.0569792	0.197669	0.47383	0.523984	0.980071	0.56825	0.294419	0.0150227	-0.00886958	-0.194629	-0.22438	0.0110237	-0.334462	1.13586	2.1821	-1.39094	-0.747515	-0.662938	0.0256822	-0.592269	0.259203	0.00688452	0.00637668	0.260368	0.338463	0.429237	0.564714
N-acetylglutamine	0.599514	0.691599	0.285377	0.108434	0.697973	0.948917	0.876638	0.731444	0.43449	0.198014	0.00825147	0.00171864	0.0115361	0.036357	0.102219	0.310686	1.13581	1.78199	0.400719	0.0658752	0.159707	0.354065	0.817979	0.174338	0.00463047	0.0042889	0.175121	0.227648	0.288701	0.379822
oxalate (ethanedioate)	0.333766	0.474698	0.294583	0.23909	0.0473975	0.911857	0.614461	0.934049	0.00487054	-0.361503	-0.0108773	-0.0183381	-0.0371468	-0.221286	0.045773	2.62308	-1.11292	-1.26078	-2.29485	-0.113849	-0.521718	0.0850953	3.7066	0.324823	0.00862742	0.007991	0.326283	0.424149	0.537903	0.707678
proline	0.0314435	0.127489	0.304502	0.374202	0.0203311	0.703142	0.409661	0.488563	0.0259688	0.852391	-0.01944	-0.0541417	0.309385	-0.883878	0.93609	4.53965	1.08888	-0.934986	-2.81138	0.393454	-0.864695	0.72211	2.66181	0.782812	0.0207918	0.019258	0.78633	1.02218	1.29633	1.70548
gamma-glutamylthreonine	0.316409	0.461054	0.308521	0.280419	0.236016	0.749161	0.479929	0.481211	0.716043	0.522195	0.0147571	-0.0151133	0.160239	-0.465571	0.588661	0.395722	1.07932	1.14838	-1.26976	0.329713	-0.736937	0.734725	0.37542	0.48382	0.0128504	0.0119025	0.485994	0.631765	0.801199	1.05408
guanosine 3'-monophosphate (3'-GMP)	0.151568	0.274213	0.317282	0.0176164	0.23419	0.968524	0.744104	0.375002	0.0380888	1.48474	0.107984	0.0439899	0.0571482	0.616422	-2.16741	-7.41873	1.05879	2.89927	1.27514	0.040571	0.336641	-0.933349	-2.4283	1.4023	0.0372454	0.034498	1.4086	1.8311	2.32218	3.05512
CMP	0.762566	0.810227	0.317933	0.249674	0.313034	0.738342	0.616559	0.579779	0.286238	-0.343281	0.010612	-0.00853618	0.112374	-0.219861	-0.308828	0.801903	-1.05729	1.23057	-1.06869	0.344557	-0.518584	-0.574385	1.13364	0.324682	0.00862365	0.00798752	0.326141	0.423964	0.537668	0.707369
isocaproate (i6:0)	0.314792	0.460012	0.322309	0.390262	0.239353	0.920037	0.95882	0.8557	0.0477981	0.4684	-0.0107227	-0.0138648	-0.0463844	-0.0310076	0.138615	2.23125	1.04721	-0.902587	-1.26002	-0.103239	-0.0530903	0.187143	2.2897	0.447282	0.01188	0.0110036	0.449292	0.584054	0.740693	0.974474
guanosine 2'-monophosphate (2'-GMP)*	0.00800401	0.0851323	0.327684	0.000422839	0.190208	0.750124	0.463928	0.220384	0.00341088	0.402567	0.0559746	0.0135572	0.128306	-0.388478	-0.848292	-3.33798	1.03498	5.41819	1.41681	0.328396	-0.764876	-1.317	-3.93905	0.388959	0.0103309	0.00956881	0.390707	0.507897	0.64411	0.847407
kynurenine	0.276591	0.424883	0.33009	0.146938	0.131717	0.201949	0.0809577	0.958752	0.0663317	-0.210786	0.00863069	-0.00835025	0.283077	-0.525388	-0.0180291	0.931618	-1.02956	1.58716	-1.65789	1.37647	-1.96525	-0.0531773	2.08862	0.204734	0.00543781	0.00503668	0.205654	0.267339	0.339037	0.446045
orotate	0.210188	0.348718	0.334285	0.529955	0.190675	0.234552	0.491423	0.847947	0.101216	0.949972	-0.0161555	-0.032419	-1.19173	-0.87211	0.304304	3.70346	1.02017	-0.653207	-1.41517	-1.27407	-0.717236	0.19734	1.8255	0.931188	0.0247327	0.0229082	0.935373	1.21593	1.54203	2.02874
3-methyl-2-oxobutyrate	0.759341	0.808484	0.334503	0.41536	0.522107	0.817086	0.721438	0.54966	0.929886	0.454328	0.010104	0.00730024	0.106593	-0.214055	-0.458595	-0.0878317	1.01969	0.853804	0.666011	0.238166	-0.367919	-0.621542	-0.0904818	0.445556	0.0118341	0.0109612	0.447558	0.5818	0.737834	0.970712
4-hydroxyglutamate	0.669356	0.742112	0.337117	0.944543	0.303212	0.60835	0.141289	0.832014	0.0492087	-0.358053	-0.000670898	-0.00948693	0.188323	-0.743632	0.127704	1.74799	-1.01389	-0.0715261	-1.09197	0.530882	-1.6126	0.218367	2.27192	0.35315	0.00937978	0.00868787	0.354737	0.461138	0.584811	0.769391
3-hydroxyadipate	0.74981	0.801684	0.340434	0.466647	0.801181	0.972141	0.846447	0.768055	0.791792	0.578264	0.0115978	-0.00366575	-0.0207202	-0.149517	-0.289188	0.340382	1.00657	0.760086	-0.259375	-0.035906	-0.199315	-0.303979	0.271956	0.574487	0.0152586	0.014133	0.577069	0.750157	0.951343	1.25161
diethylamine	0.180266	0.306452	0.341044	0.0763087	0.200118	0.0778661	0.886818	0.700468	0.373165	3.30102	0.174612	-0.111697	6.56237	-0.627841	2.16002	-6.70442	1.00523	2.00198	-1.38263	1.98945	-0.146419	0.39721	-0.937112	3.28383	0.0872197	0.0807859	3.29859	4.28798	5.43798	7.15434
asparagine	0.112458	0.2322	0.342543	0.0371369	0.575216	0.155898	0.930872	0.355196	0.000724875	-0.137348	-0.00889737	0.0019608	0.21323	-0.0159677	-0.221251	1.49747	-1.00195	-2.44373	0.581439	1.54855	-0.089206	-0.974659	5.01412	0.13708	0.0036409	0.00337233	0.137696	0.178998	0.227003	0.298651
myo-inositol	0.143149	0.265475	0.345327	0.0379141	0.259247	0.0382858	0.992443	0.637889	0.163948	9.54162	0.618658	-0.283822	23.34	-0.121833	7.72704	-31.6345	0.995882	2.4311	-1.20414	2.42515	-0.0097382	0.487015	-1.51551	9.58108	0.254477	0.235705	9.62413	12.5108	15.8661	20.8739
vanilloylglycine	0.620849	0.711535	0.347939	0.247165	0.86411	0.955378	0.413875	0.202081	0.202898	-0.179923	0.00597283	0.000787193	-0.0105006	-0.203245	-0.414037	0.543636	-0.990222	1.23764	0.176106	-0.0575326	-0.856632	-1.37603	1.3733	0.181699	0.00482599	0.00447	0.182516	0.23726	0.300891	0.39586
spermidine	0.0495317	0.16461	0.349932	0.520723	0.0395246	0.526161	0.370867	0.889734	0.0162144	0.339556	-0.00611308	-0.020383	0.228114	-0.423561	0.0813384	2.21368	0.985924	-0.668281	-2.40573	0.659382	-0.941839	0.142617	2.95025	0.344403	0.00914747	0.0084727	0.345951	0.449717	0.570327	0.750336
tyramine	0.146797	0.270576	0.351802	0.991418	0.100222	0.139148	0.923818	0.579501	0.374832	1.83354	0.000548461	-0.0841454	3.04331	-0.239782	1.77746	3.7985	0.981909	0.0110584	-1.83171	1.62249	-0.0983392	0.574812	0.933696	1.86732	0.0495966	0.0459381	1.87571	2.43832	3.09225	4.06824
undecanoate (11:0)	0.664646	0.738496	0.354561	0.934484	0.0822995	0.912136	0.450742	0.634254	0.0516732	-0.451469	-0.00103855	-0.0222474	-0.0527306	-0.476188	0.377146	2.25943	-0.976012	-0.0845318	-1.95503	-0.113486	-0.788377	0.492357	2.24201	0.462565	0.0122859	0.0113796	0.464644	0.60401	0.766001	1.00777
1-methyl-5-imidazoleacetate	0.382425	0.525706	0.356479	0.0920797	0.544919	0.427708	0.70466	0.675297	0.876996	0.248694	0.0128102	0.00396006	-0.213473	0.130749	-0.183419	-0.0887704	0.971933	1.88492	0.6291	-0.830554	0.391325	-0.432871	-0.15924	0.255875	0.00679613	0.00629481	0.257025	0.334118	0.423726	0.557464
3-(3-hydroxyphenyl)propionate	0.529831	0.642302	0.361282	0.530757	0.538352	0.674522	0.415029	0.518511	0.0819986	-0.224213	0.00403642	-0.00366829	-0.101624	0.260094	-0.259389	0.994093	-0.96179	0.651904	-0.63963	-0.433978	0.854434	-0.671916	1.95731	0.23312	0.00619175	0.00573501	0.234168	0.304405	0.386044	0.507888
ribose	0.270126	0.420818	0.363321	0.456202	0.252878	0.836041	0.247187	0.713097	0.444767	0.39906	0.00861861	-0.0125254	0.0891885	-0.673499	0.261934	0.725646	0.957513	0.778591	-1.22164	0.213043	-1.23757	0.379526	0.799176	0.416768	0.0110695	0.0102529	0.418641	0.544209	0.690161	0.907993
N-methylhydantoin	0.628546	0.714086	0.365652	0.467416	0.98253	0.213951	0.755987	0.754714	0.36496	1.11616	-0.0236113	-0.000648921	-1.57383	-0.490169	-0.624997	2.43542	0.952646	-0.758734	-0.0225134	-1.33726	-0.320389	-0.322126	0.954089	1.17165	0.0311193	0.0288237	1.17691	1.52992	1.94023	2.55261
2-oxindole-3-acetate	0.116238	0.236678	0.369754	0.939069	0.0649941	0.319772	0.417516	0.931285	0.08657	0.4659	-0.00103021	-0.0255079	-0.521975	-0.547521	0.0724597	2.06794	0.944137	-0.078602	-2.10118	-1.05304	-0.84971	0.088671	1.9235	0.493467	0.0131066	0.0121398	0.495684	0.644362	0.817174	1.07509
mannonate*	0.401741	0.544915	0.37158	0.948673	0.305355	0.354743	0.59276	0.958207	0.349785	0.774745	0.00144841	-0.0220283	-0.807402	-0.596509	-0.0735111	1.77024	0.94037	0.066191	-1.08684	-0.975624	-0.554479	-0.0538811	0.986241	0.823872	0.0218823	0.0202682	0.827575	1.0758	1.36432	1.79493
hexadecanedioate (C16)	0.152353	0.274213	0.371896	0.0556641	0.405205	0.927187	0.675662	0.659961	0.0255424	0.699413	-0.0434196	-0.0159899	0.0702586	-0.420186	0.560661	4.33257	0.939719	-2.19643	-0.873286	0.0939759	-0.432349	0.454891	2.67191	0.744279	0.0197683	0.0183101	0.747624	0.971868	1.23252	1.62153
3-methyl-2-oxovalerate	0.778982	0.819136	0.373162	0.79207	0.674306	0.662591	0.874241	0.984555	0.479696	0.542925	-0.00417908	-0.0061898	-0.262521	-0.123192	0.019095	0.930683	0.937118	-0.271582	-0.434287	-0.451099	-0.162841	0.019903	0.73734	0.579356	0.0153879	0.0142528	0.58196	0.756514	0.959405	1.26222
gamma-glutamylcitrulline*	0.549556	0.654844	0.377489	0.503095	0.955568	0.876554	0.225709	0.340956	0.126049	-0.364251	-0.0072697	-0.000553017	0.0629937	-0.666407	0.653328	1.44147	-0.928274	-0.697523	-0.0572875	0.159818	-1.3006	1.00543	1.68613	0.392396	0.0104222	0.00965337	0.394159	0.512385	0.649802	0.854895
threonylphenylalanine	0.70589	0.772541	0.379163	0.334247	0.17722	0.93742	0.84183	0.617245	0.277045	1.54336	0.0452199	0.0601021	0.135329	0.447568	-1.43022	-4.20649	0.924873	1.02026	1.46403	0.0807345	0.2054	-0.51756	-1.15703	1.66873	0.044322	0.0410526	1.67623	2.179	2.76339	3.63559
tetradecanedioate (C14)	0.0450917	0.155357	0.383143	0.0558325	0.0800808	0.417858	0.0413424	0.886855	0.00113915	-0.23913	-0.015203	-0.0126535	0.22245	-0.809999	0.0632199	2.66397	-0.916828	-2.19457	-1.97202	0.849063	-2.37831	0.14637	4.68808	0.260823	0.00692754	0.00641652	0.261995	0.340578	0.431918	0.568242
isocaproylcarnitine	0.654345	0.730231	0.3871	0.724272	0.235795	0.920647	0.19243	0.356668	0.0109402	-0.17158	0.00182505	-0.00590004	0.0194273	-0.347332	-0.303718	1.31355	-0.90889	0.363987	-1.27041	0.102449	-1.40902	-0.971532	3.19377	0.18878	0.00501406	0.0046442	0.189628	0.246506	0.312617	0.411287
4-hydroxyphenylpyruvate	0.0619415	0.170355	0.390882	0.53787	0.183764	0.0917473	0.224124	0.416099	0.0221937	0.130302	0.00245892	-0.00512078	0.274043	-0.246427	-0.204059	0.86856	0.901355	0.640406	-1.43988	1.88719	-1.30545	-0.8524	2.75775	0.144563	0.00383964	0.0035564	0.145212	0.188768	0.239394	0.314952
pipecolate	0.793345	0.829111	0.396495	0.673869	0.530476	0.763893	0.571876	0.553551	0.958777	-2.41743	0.0313666	0.0435787	-0.844539	-2.07999	-2.7671	0.314402	-0.890269	0.434912	0.65236	-0.309628	-0.586621	-0.61537	0.0531453	2.71539	0.0721217	0.0668016	2.72759	3.54572	4.49665	5.9159
succinate	0.615458	0.706945	0.396559	0.603226	0.407119	0.557213	0.849989	0.596963	0.113523	0.368013	-0.0059143	-0.00884443	-0.253152	-0.105082	0.375238	1.57888	0.890145	-0.538602	-0.869588	-0.609582	-0.194651	0.548085	1.75291	0.41343	0.0109808	0.0101708	0.415288	0.539851	0.684634	0.900721
arabonate/xylonate	0.405248	0.545546	0.400375	0.0791574	0.313514	0.939039	0.229199	0.308977	0.25944	-0.22936	0.0136599	-0.00682445	0.0205265	-0.437714	-0.46397	0.681389	-0.882673	1.97923	-1.06757	0.078641	-1.29003	-1.07824	1.20362	0.259848	0.00690164	0.00639253	0.261015	0.339305	0.430304	0.566118
2-methylcitrate/homocitrate	0.296362	0.44324	0.401589	0.0973407	0.721996	0.280034	0.598594	0.672193	0.00490953	0.197839	-0.0110433	-0.00202988	-0.259467	-0.160116	-0.162751	1.81234	0.880306	-1.85007	-0.367145	-1.14936	-0.545611	-0.437309	3.70145	0.224739	0.00596915	0.00552883	0.225749	0.293461	0.372165	0.48963
arachidate (20:0)	0.85157	0.877375	0.409835	0.36813	0.504125	0.538388	0.774735	0.461083	0.0184409	-0.292016	-0.00850204	-0.00578294	-0.217044	-0.130109	-0.430732	2.1133	-0.864362	-0.947497	-0.695798	-0.639573	-0.294933	-0.769909	2.87119	0.33784	0.00897315	0.00831123	0.339358	0.441147	0.559458	0.736037
cortisone	0.593449	0.689854	0.416306	0.686494	0.246129	0.383112	0.906778	0.315243	0.0355429	-0.229991	-0.00298932	-0.00823843	-0.248618	0.0424546	-0.475418	1.4529	-0.852005	-0.416937	-1.24057	-0.91689	0.120444	-1.06353	2.47047	0.269941	0.00716973	0.00664084	0.271154	0.352485	0.447018	0.588108
pelargonate (9:0)	0.180256	0.306452	0.419049	0.417402	0.0237206	0.86623	0.190056	0.584789	0.00475867	-0.254297	-0.00677909	-0.0200731	0.0522841	-0.555784	0.281803	2.43488	-0.846808	-0.849926	-2.71709	0.173327	-1.41735	0.566674	3.72162	0.300301	0.0079761	0.00738773	0.301651	0.392129	0.497294	0.654252
3'-AMP	0.261055	0.413486	0.426223	0.0319483	0.361824	0.982536	0.779305	0.433334	0.0691999	1.89042	0.152768	0.0536123	-0.0512834	0.855371	-3.08088	-10.1936	0.833325	2.53545	0.960652	-0.0225053	0.288761	-0.820114	-2.0625	2.26853	0.0602529	0.0558083	2.27872	2.96221	3.75665	4.94234
3-hydroxystearate	0.0983621	0.21259	0.430757	0.0140133	0.719392	0.10953	0.695025	0.535689	0.00626522	0.511451	-0.0500664	-0.00565535	-1.10588	-0.327794	-0.661149	4.78861	0.824885	-3.0402	-0.370761	-1.77563	-0.404873	-0.643921	3.54496	0.620027	0.0164681	0.0152533	0.622813	0.809621	1.02676	1.35082
glycylisoleucine	0.349868	0.492908	0.434131	0.814371	0.303642	0.256394	0.294444	0.737543	0.46105	-0.355161	0.00278601	0.0116436	0.52815	-0.630668	0.248332	0.727767	-0.818641	0.241778	1.09094	1.21193	-1.11326	0.345657	0.769967	0.433842	0.011523	0.010673	0.435792	0.566504	0.718436	0.945192
phosphocholine	0.0354032	0.139966	0.435973	0.22379	0.0120844	0.215822	0.352353	0.610067	0.383246	0.396572	0.0168798	-0.0374797	0.650518	-0.622949	0.42557	0.971429	0.815248	1.30647	-3.13191	1.33131	-0.980728	0.528302	0.916621	0.486444	0.0129201	0.011967	0.48863	0.635191	0.805544	1.05979
pyridoxate	0.0541219	0.165079	0.437758	0.226286	0.0419119	0.35217	0.267117	0.859594	0.0111573	0.466166	-0.0198058	-0.0334731	-0.565811	-0.886864	0.173061	3.97948	0.811967	-1.29884	-2.36996	-0.981121	-1.183	0.182029	3.18153	0.574119	0.0152488	0.0141239	0.576699	0.749675	0.950732	1.25081
3-hydroxydodecanedioate*	0.885318	0.904834	0.437813	0.442829	0.955401	0.9981	0.368865	0.48524	0.0124387	-0.175949	-0.00462049	-0.00030658	0.000533043	-0.267703	-0.261197	1.4703	-0.811867	-0.802699	-0.0575027	0.00244857	-0.945975	-0.727797	3.11398	0.216721	0.00575619	0.00533158	0.217695	0.282992	0.358888	0.472161
ursocholate	0.270644	0.420818	0.441101	0.278694	0.173383	0.756042	0.767839	0.795739	0.105724	0.717444	-0.0272596	-0.0323837	-0.286456	-0.353727	0.393145	3.48749	0.805849	-1.15279	-1.47855	-0.320314	-0.304272	0.266662	1.798	0.890296	0.0236466	0.0219023	0.894297	1.16254	1.47432	1.93965
phosphate	0.897636	0.911941	0.444991	0.912953	0.773014	0.506221	0.739541	0.438785	0.000451242	-0.0698323	0.000261059	0.000639332	-0.0607955	-0.0391457	-0.117279	1.02253	-0.798769	0.112427	0.29726	-0.692292	-0.342908	-0.810084	5.36851	0.0874249	0.00232203	0.00215075	0.0878177	0.114158	0.144774	0.190469
methylsuccinate	0.0652151	0.17233	0.44709	0.0338414	0.0378162	0.308523	0.215847	0.939994	0.415273	0.173952	0.0145317	-0.0130954	0.237233	0.380369	0.0280488	0.407109	0.794966	2.50037	-2.43268	1.07931	1.33123	0.0774065	0.85397	0.218817	0.00581184	0.00538313	0.2198	0.285727	0.362357	0.476726
biotin	0.915107	0.927842	0.447827	0.418746	0.69157	0.906626	0.494402	0.451539	0.385099	-0.373121	0.0105814	-0.00473919	0.0569734	-0.43721	-0.612676	0.935062	-0.793633	0.847382	-0.40975	0.120641	-0.712177	-0.786944	0.912896	0.470144	0.0124872	0.011566	0.472257	0.613907	0.778551	1.02428
N-methylproline	0.514729	0.640035	0.448593	0.994793	0.318756	0.660434	0.538788	0.994505	0.300964	0.656746	0.000147715	-0.0215229	-0.378215	-0.691607	-0.00972062	1.98191	0.79225	0.00670895	-1.05538	-0.454209	-0.638929	-0.00708113	1.09739	0.828963	0.0220175	0.0203934	0.832688	1.08245	1.37275	1.80602
agmatine	0.946038	0.951636	0.458558	0.990878	0.856285	0.514569	0.920888	0.873008	0.959686	5.06161	0.00204056	0.0299685	-4.45423	-0.871717	-1.78003	0.740102	0.774393	0.0117541	0.186373	-0.678419	-0.102136	-0.164453	0.0519728	6.53623	0.173604	0.160798	6.5656	8.53491	10.8239	14.2402
taurodeoxycholate	0.184814	0.312103	0.460456	0.951915	0.0741318	0.285705	0.49819	0.028175	0.164127	-0.245793	-0.000524994	-0.0158413	0.363446	-0.293792	1.37894	1.05207	-0.771021	-0.0620035	-2.01992	1.13498	-0.705772	2.61207	1.51479	0.318789	0.00846716	0.00784257	0.320222	0.41627	0.527911	0.694532
7-ketodeoxycholate	0.153609	0.27488	0.461072	0.22442	0.0899451	0.863806	0.716954	0.725798	0.0616932	2.35171	-0.105834	-0.142742	-0.541545	-1.49229	1.8304	14.196	0.769928	-1.30454	-1.8996	-0.176503	-0.374153	0.361873	2.13326	3.05446	0.0811275	0.075143	3.06819	3.98847	5.05814	6.65461
caffeate	0.529281	0.642302	0.466185	0.625125	0.98056	0.363841	0.978143	0.127962	0.0326997	-0.179894	-0.00317643	-0.000145708	0.227138	0.00869581	-0.656362	1.29868	-0.760899	-0.505841	-0.0250518	0.956425	0.0281674	-1.67647	2.52128	0.236424	0.00627949	0.00581628	0.237486	0.308718	0.391514	0.515085
18-methylnonadecanoate (i20:0)	0.417427	0.555843	0.474234	0.0728932	0.860536	0.354107	0.910337	0.715173	0.0483106	0.655577	-0.0473388	-0.00390434	-0.86148	0.132762	-0.547504	4.36658	0.746811	-2.03035	-0.180793	-0.976979	0.115822	-0.376632	2.28318	0.877835	0.0233156	0.0215957	0.88178	1.14626	1.45368	1.9125
phenethylamine	0.208333	0.347222	0.495813	0.245675	0.133397	0.0586263	0.957336	0.524043	0.80478	2.46362	0.114486	-0.140868	7.54694	-0.249297	3.80988	-1.92501	0.709787	1.24186	-1.64973	2.1646	-0.0550047	0.662841	-0.254566	3.47092	0.0921889	0.0853885	3.48652	4.53228	5.7478	7.56194
leucylglycine	0.629342	0.714086	0.495903	0.251259	0.174942	0.921253	0.929702	0.544638	0.311554	0.729501	0.0334783	0.0372422	0.104979	-0.121777	-1.07171	-2.40126	0.709636	1.22614	1.47262	0.101663	-0.09072	-0.629549	-1.07216	1.02799	0.0273039	0.0252898	1.03261	1.34234	1.70234	2.23964
(14 or 15)-methylpalmitate (a17:0 or i17:0)	0.141162	0.264003	0.4963	0.15063	0.0910259	0.055138	0.195127	0.347938	0.00362659	-0.277132	-0.0163107	-0.0181957	-0.864721	-0.714426	-0.640992	3.32025	-0.708963	-1.571	-1.89213	-2.20225	-1.39966	-0.990224	3.8987	0.390897	0.0103824	0.00961649	0.392654	0.510428	0.64732	0.85163
trans-urocanate	0.569624	0.672165	0.497811	0.25538	0.285968	0.797457	0.314144	0.611889	0.0386588	-0.487174	-0.0222503	-0.019245	0.183134	-0.960051	0.600223	3.63491	-0.706411	-1.21472	-1.13432	0.26436	-1.06609	0.525569	2.41924	0.689647	0.0183173	0.0169661	0.692746	0.90053	1.14205	1.5025
picolinoylglycine	0.403318	0.545546	0.50757	0.447241	0.230405	0.43546	0.445813	0.816472	0.302165	0.310329	0.0094925	-0.0142325	-0.368712	-0.468198	0.17798	1.07238	0.690041	0.794693	-1.28641	-0.816192	-0.797278	0.238983	1.09449	0.449726	0.0119449	0.0110637	0.451747	0.587245	0.744739	0.979797
S-1-pyrroline-5-carboxylate	0.0931965	0.205155	0.507957	0.0629904	0.045526	0.588594	0.33049	0.543459	0.0138938	-0.154653	-0.0126343	0.0128006	0.126379	-0.301323	-0.23457	1.48845	-0.689396	-2.12046	2.31946	0.560841	-1.02866	-0.631434	3.04549	0.224331	0.0059583	0.00551878	0.225339	0.292927	0.371488	0.488739
adipate	0.191403	0.320051	0.508085	0.752718	0.15317	0.720934	0.218152	0.569278	0.0940707	0.220336	0.00275847	-0.0122703	-0.118379	-0.552713	-0.312715	1.30356	0.689183	0.324851	-1.56009	-0.368619	-1.32397	-0.590665	1.87152	0.319705	0.00849149	0.0078651	0.321142	0.417467	0.529428	0.696528
phenylalanylglycine	0.735394	0.79292	0.510931	0.279365	0.226086	0.89645	0.900109	0.867654	0.377147	0.715963	0.0319805	0.0334399	0.140664	0.176354	-0.297012	-2.11709	0.684449	1.15107	1.29945	0.133871	0.129111	-0.171462	-0.928971	1.04604	0.0277833	0.0257338	1.05074	1.36591	1.73223	2.27897
1,3-propanediol	0.802215	0.833258	0.512496	0.42303	0.782148	0.433523	0.843585	0.921251	0.34887	2.02109	-0.0660769	-0.020777	-2.4408	-0.786045	-0.499029	6.38167	0.681852	-0.839306	-0.284927	-0.819764	-0.203086	-0.101665	0.988213	2.96412	0.078728	0.0729205	2.97744	3.8705	4.90854	6.45779
azelate (C9-DC)	0.560852	0.665197	0.51383	0.403759	0.205695	0.723794	0.256379	0.329582	0.0185077	-0.118169	0.00404579	-0.00583444	0.0636863	-0.275162	-0.296765	1.08677	-0.679642	0.876087	-1.36402	0.36465	-1.21197	-1.0307	2.86897	0.173869	0.00461802	0.00427737	0.174651	0.227036	0.287925	0.378801
glycylleucine	0.448056	0.582931	0.522202	0.58475	0.302154	0.357164	0.390473	0.744998	0.779778	-0.349031	0.00789035	0.0141144	0.510997	-0.617509	0.291155	0.329041	-0.665855	0.566733	1.09452	0.970481	-0.902169	0.335416	0.288123	0.524184	0.0139225	0.0128955	0.52654	0.684472	0.868042	1.14202
methylmalonate (MMA)	0.891297	0.909123	0.525103	0.818961	0.404068	0.425426	0.330851	0.769878	0.0641875	-0.281821	-0.00266838	-0.00918133	-0.357469	-0.57214	-0.212841	1.95857	-0.661108	-0.235675	-0.875488	-0.834815	-1.02785	-0.301508	2.10887	0.426286	0.0113223	0.0104871	0.428202	0.556638	0.705923	0.92873
docosadioate (C22-DC)	0.117558	0.236974	0.525129	0.221899	0.0674535	0.878954	0.749768	0.0595448	0.0157534	0.271014	-0.0142893	-0.0209606	0.0645227	-0.176059	1.46306	2.65093	0.661067	-1.3123	-2.07828	0.156682	-0.328883	2.15505	2.96801	0.409964	0.0108888	0.0100856	0.411806	0.535325	0.678895	0.89317
dimethylmalonic acid	0.505004	0.637227	0.525967	0.839909	0.186433	0.949874	0.663282	0.79001	0.419656	0.939267	0.00786328	-0.0500965	-0.0924452	-0.836811	0.64685	2.62318	0.659699	0.207935	-1.43024	-0.0646389	-0.450103	0.274349	0.845662	1.42378	0.0378161	0.0350266	1.43018	1.85915	2.35776	3.10193
2-hydroxybehenate	0.462046	0.59506	0.526394	0.0428827	0.872769	0.772296	0.928673	0.916895	0.00677264	-0.198836	-0.0188806	-0.00122301	-0.0903881	0.0362673	-0.053619	2.29769	-0.659002	-2.35598	-0.164766	-0.298232	0.0920524	-0.107313	3.49537	0.301723	0.00801388	0.00742273	0.303079	0.393986	0.49965	0.657351
cytidine	0.49087	0.624299	0.530845	0.91502	0.458199	0.293401	0.522172	0.251519	0.43062	-0.551181	-0.00246503	0.0161242	-0.947872	0.735341	-1.71611	1.52027	-0.651761	-0.109744	0.775032	-1.11583	0.665904	-1.22541	0.825139	0.845679	0.0224615	0.0208046	0.84948	1.10428	1.40043	1.84244
citrate	0.522784	0.642302	0.53265	0.101329	0.902506	0.517468	0.923137	0.965984	0.00251769	-0.119899	-0.00895631	-0.000572778	0.125041	0.023942	-0.0134176	1.66717	-0.648835	-1.8248	-0.125994	0.673634	0.0992221	-0.0438469	4.14105	0.184791	0.00490811	0.00454606	0.185621	0.241297	0.306011	0.402596
1-methylguanidine	0.395282	0.539021	0.534188	0.767201	0.179675	0.355928	0.631766	0.906922	0.206496	0.298083	-0.00373766	-0.0165064	-0.450794	-0.298706	0.0918409	1.36786	0.646346	-0.305137	-1.45488	-0.973103	-0.496022	0.120256	1.36139	0.461182	0.0122491	0.0113456	0.463254	0.602204	0.76371	1.00476
valylleucine	0.738921	0.793722	0.536912	0.247402	0.280946	0.743711	0.894468	0.606016	0.250527	1.80864	0.0925647	0.0795029	0.95425	-0.501997	-2.49328	-7.53884	0.641949	1.23697	1.14703	0.33718	-0.136451	-0.534394	-1.22818	2.81743	0.0748319	0.0693118	2.83009	3.67896	4.66562	6.1382
3-hydroxybenzoate	0.147636	0.270844	0.53899	0.710097	0.076953	0.0209095	0.34217	0.902991	0.42631	0.439994	0.00702195	0.0338451	1.93384	0.902167	0.143036	-1.25064	0.638604	0.383715	1.99677	2.79421	1.00277	0.125364	-0.833162	0.688993	0.0182999	0.01695	0.692089	0.899677	1.14096	1.50108
2-piperidinone	0.502588	0.636029	0.546636	0.804685	0.0864705	0.499096	0.269489	0.560559	0.0786738	-0.276357	0.00298467	-0.020886	0.312117	-0.677944	0.441535	1.90619	-0.626358	0.254692	-1.92422	0.704245	-1.17673	0.604312	1.98304	0.441212	0.0117187	0.0108543	0.443195	0.576128	0.730641	0.961249
gamma-glutamyltyrosine	0.801741	0.833258	0.548534	0.928045	0.371145	0.49126	0.299189	0.743928	0.168304	-0.33026	-0.00130684	-0.0122688	0.381866	-0.762187	0.295576	1.72941	-0.623335	-0.0928652	-0.941266	0.717512	-1.10168	0.336883	1.49822	0.529827	0.0140724	0.0130343	0.532208	0.69184	0.877386	1.15431
prolylalanine	0.531291	0.642302	0.554627	0.175673	0.755373	0.631765	0.65239	0.26446	0.794017	0.200349	0.0127457	0.00258002	-0.16267	-0.198598	-0.643411	0.191315	0.613666	1.46985	0.321227	-0.496024	-0.465852	-1.19008	0.26897	0.32648	0.00867141	0.00803176	0.327947	0.426312	0.540646	0.711287
dimethylglycine	0.352525	0.495283	0.563216	0.534445	0.252875	0.0743255	0.967539	0.625065	0.99909	3.10565	0.0887807	-0.155524	10.4914	0.282732	4.33556	-0.0132184	0.600141	0.645931	-1.22164	2.0183	0.0418412	0.50593	-0.00117245	5.17486	0.137446	0.127307	5.19812	6.75726	8.5695	11.2742
eicosanedioate (C20-DC)	0.113291	0.232977	0.563921	0.219365	0.0613737	0.689267	0.580114	0.14889	0.0267762	0.439833	-0.0257454	-0.0385908	0.304608	-0.550197	1.91936	4.22806	0.599036	-1.32017	-2.13646	0.413008	-0.573868	1.57857	2.64313	0.734235	0.0195015	0.018063	0.737534	0.958753	1.21588	1.59964
methionine sulfoxide	0.529061	0.642302	0.564191	0.639567	0.297256	0.949928	0.516772	0.784787	0.136414	0.349777	-0.00752006	-0.0159039	0.0378987	-0.514849	0.27226	2.08177	0.598613	-0.484555	-1.10638	0.0645702	-0.674781	0.281373	1.63531	0.584312	0.0155195	0.0143747	0.586938	0.762986	0.967612	1.27301
N-palmitoylserine	0.815224	0.84505	0.566279	0.47546	0.566613	0.877357	0.920947	0.926296	0.321426	0.258891	-0.00860102	-0.0063634	-0.0693517	-0.0579524	0.0685044	0.994053	0.595347	-0.744679	-0.594824	-0.158768	-0.102059	0.0951294	1.04924	0.434857	0.01155	0.010698	0.436812	0.56783	0.720118	0.947404
pimelate (C7-DC)	0.438738	0.573735	0.568387	0.295879	0.17352	0.687999	0.193408	0.337689	0.0559835	-0.125536	0.00624977	-0.00770983	0.0883478	-0.389174	-0.355558	1.01302	-0.592054	1.10975	-1.47803	0.414803	-1.40561	-1.01262	2.19292	0.212035	0.00563171	0.00521628	0.212988	0.276872	0.351126	0.46195
glycocholate	0.922087	0.931217	0.571896	0.831868	0.613419	0.327401	0.585579	0.991942	0.659957	-0.964224	0.00954219	-0.0211606	1.70998	-1.21371	-0.0282642	1.62909	-0.586592	0.218561	-0.523277	1.03562	-0.565461	-0.0103833	0.454897	1.64377	0.0436592	0.0404386	1.65116	2.14642	2.72207	3.58122
leucylalanine	0.570681	0.672165	0.578409	0.0712297	0.758255	0.803524	0.901809	0.664743	0.174439	1.12783	0.106242	0.015271	0.503556	-0.324177	-1.45138	-6.28476	0.576499	2.04463	0.317298	0.256244	-0.126901	-0.448	-1.47453	1.95635	0.0519614	0.0481284	1.96514	2.55458	3.23969	4.26222
fumarate	0.0909604	0.202732	0.5819	0.004959	0.0991871	0.230168	0.892265	0.919387	0.00248149	0.118943	-0.0204391	0.00941838	-0.269267	0.037888	-0.0358961	1.88337	0.571115	-3.69498	1.83825	-1.28712	0.13932	-0.104082	4.15078	0.208265	0.0055316	0.00512356	0.209201	0.27195	0.344885	0.453738
gamma-tocopherol/beta-tocopherol	0.516877	0.640035	0.582363	0.0715472	0.330244	0.477373	0.700635	0.419963	0.0645367	0.229767	-0.021846	0.0101992	-0.299974	0.208806	-0.563718	1.84781	0.570402	-2.04188	1.02921	-0.741361	0.396976	-0.845081	2.10553	0.402816	0.0106989	0.00990972	0.404627	0.525992	0.667058	0.877598
cytosine	0.533185	0.642847	0.583516	0.595946	0.457077	0.355706	0.193577	0.800073	0.090154	-0.355067	-0.00911562	-0.0119364	0.610659	-1.14561	-0.269738	2.58227	-0.568629	-0.54963	-0.77703	0.973575	-1.40502	-0.260858	1.89815	0.624428	0.016585	0.0153616	0.627234	0.815368	1.03404	1.36041
dihydroorotate	0.595069	0.689854	0.583765	0.330266	0.382038	0.476663	0.808161	0.923567	0.125975	0.756645	-0.0363976	-0.0301059	-0.993236	-0.434769	0.217556	4.8925	0.568247	-1.02916	-0.919056	-0.742591	-0.250053	0.0986642	1.6865	1.33154	0.0353662	0.0327574	1.33753	1.73871	2.20502	2.90097
4-cholesten-3-one	0.661808	0.736947	0.583944	0.136103	0.899302	0.725616	0.981283	0.666421	0.0624279	0.233804	-0.0178958	0.00131814	-0.149737	-0.0129653	-0.303749	1.90666	0.567971	-1.63678	0.130161	-0.362124	-0.0241204	-0.445587	2.12598	0.411648	0.0109335	0.010127	0.413498	0.537524	0.681683	0.896839
cytidine diphosphate	0.116483	0.236678	0.597827	0.16307	0.542357	0.753017	0.0175135	0.772957	0.397038	0.356648	0.0263169	0.0101608	0.212577	2.47246	-0.321173	-1.26363	0.546774	1.51904	0.633198	0.324442	2.90286	-0.297338	-0.889203	0.652277	0.0173247	0.0160467	0.655208	0.851733	1.08016	1.42109
malonate	0.94395	0.951412	0.599644	0.679912	0.43162	0.78561	0.427429	0.828924	0.0476843	-0.207839	-0.00432563	-0.00773779	-0.107554	-0.414595	-0.14074	1.90702	-0.544019	-0.426289	-0.823285	-0.280265	-0.831074	-0.222458	2.29116	0.382043	0.0101472	0.00939868	0.38376	0.498866	0.632658	0.83234
imidazole lactate	0.26944	0.420818	0.602719	0.311708	0.287026	0.0726394	0.72768	0.238572	0.3291	-0.102067	0.005387	0.00526831	0.386349	0.0887747	-0.395562	0.425381	-0.539368	1.0718	1.13166	2.03251	0.359267	-1.26229	1.03179	0.189234	0.00502612	0.00465537	0.190085	0.247099	0.313369	0.412276
histidine betaine (hercynine)*	0.32689	0.469617	0.603147	0.0386127	0.520161	0.882698	0.481085	0.799951	0.79065	0.19966	0.0238216	-0.00610154	0.0565103	-0.355674	-0.160199	-0.220829	0.538721	2.41997	-0.669204	0.151793	-0.734943	-0.261021	-0.273489	0.370619	0.00984375	0.00911762	0.372284	0.483948	0.613739	0.80745
dimethyl sulfone	0.87675	0.899683	0.604516	0.85879	0.475541	0.54387	0.795902	0.924919	0.163204	0.167823	0.00152069	-0.00572793	0.198143	0.108801	0.0501876	1.03457	0.536655	0.183085	-0.744539	0.630777	0.266443	0.0969134	1.5185	0.31272	0.00830596	0.00769326	0.314126	0.408345	0.51786	0.681309
2-hydroxystearate	0.0160741	0.0944032	0.61657	0.00219195	0.493667	0.0199506	0.302112	0.24651	0.000211113	0.110257	-0.0239132	-0.00373166	-0.602908	-0.303903	-0.436416	2.76362	0.518568	-4.23452	-0.713423	-2.82295	-1.09462	-1.23949	5.96609	0.212618	0.00564721	0.00523064	0.213574	0.277634	0.352093	0.463222
5-aminovalerate	0.772278	0.815449	0.621789	0.85471	0.400171	0.923093	0.62184	0.632296	0.0928618	0.164346	-0.00161037	-0.00698976	0.0320862	-0.214568	0.263868	1.31757	0.510793	-0.188442	-0.88307	0.0992793	-0.510717	0.495241	1.87963	0.321746	0.00854568	0.0079153	0.323192	0.420131	0.532806	0.700973
glycylvaline	0.78625	0.823383	0.628491	0.603817	0.979662	0.843741	0.188121	0.98255	0.113535	-0.234324	-0.00668166	-0.000301657	0.0953436	-0.870058	-0.0174221	1.78663	-0.500858	-0.537709	-0.0262093	0.202881	-1.42421	-0.0224874	1.75284	0.467846	0.0124262	0.0115095	0.469949	0.610906	0.774747	1.01928
allantoin	0.626795	0.714086	0.630829	0.0982122	0.960192	0.837268	0.969596	0.639705	0.0679818	0.391922	-0.0386006	0.000994766	-0.167336	0.04032	0.631988	3.55938	0.497404	-1.84446	0.0513187	-0.211422	0.0391884	0.484352	2.07346	0.787936	0.0209278	0.0193841	0.791476	1.02887	1.30481	1.71664
1-stearoyl-GPG (18:0)	0.483139	0.619098	0.636514	0.400979	0.228104	0.442138	0.716135	0.88868	0.0743106	0.161527	-0.0077332	-0.0105092	-0.266739	-0.161863	0.078759	1.45247	0.489035	-0.881494	-1.29333	-0.803959	-0.375292	0.143992	2.01843	0.330298	0.00877283	0.0081257	0.331783	0.431298	0.546969	0.719606
3-methylhexanoate	0.531474	0.642302	0.63763	0.511394	0.223938	0.829173	0.737958	0.507756	0.143399	0.297922	-0.0110996	-0.0196393	0.136387	-0.275435	0.698165	2.13473	0.487396	-0.683679	-1.30602	0.222128	-0.345085	0.689732	1.603	0.611254	0.0162351	0.0150375	0.614001	0.798166	1.01223	1.33171
flunixin	0.37572	0.520699	0.639954	0.881548	0.091337	0.137233	0.873759	0.181761	0.123861	-0.225631	0.00189813	-0.021676	0.763984	-0.0995129	1.11724	1.72394	-0.483987	0.153294	-1.88999	1.63144	-0.163472	1.44719	1.69734	0.466192	0.0123822	0.0114688	0.468287	0.608747	0.772008	1.01567
N6-succinyladenosine	0.795188	0.829338	0.641859	0.914068	0.287652	0.955872	0.921985	0.320141	0.805545	-0.682915	-0.00418331	0.039456	-0.0811072	-0.18664	-2.47283	0.783943	-0.481198	-0.11098	1.1301	-0.0568944	-0.100714	-1.05219	0.253544	1.4192	0.0376944	0.0349138	1.42558	1.85317	2.35017	3.09194
9,10-DiHOME	0.71462	0.777249	0.649258	0.222358	0.685054	0.391623	0.853661	0.933595	0.178151	1.85599	-0.137373	-0.0406679	-3.56649	-0.977967	-0.559822	12.5548	0.470403	-1.31088	-0.418978	-0.899886	-0.189822	-0.0856816	1.46055	3.94553	0.104795	0.0970644	3.96327	5.15202	6.53375	8.59596
cysteine	0.223512	0.3671	0.652285	0.0746712	0.15048	0.118798	0.687525	0.949686	0.700656	0.17239	0.0198026	-0.0143032	0.640628	-0.200695	-0.0397468	0.319919	0.466004	2.01543	-1.57165	1.724	-0.415475	-0.064882	0.396945	0.369931	0.0098255	0.00910071	0.371594	0.483051	0.612601	0.805953
phytosphingosine	0.0794692	0.190061	0.652462	0.136079	0.0597547	0.125846	0.53028	0.676445	0.00229501	0.104912	-0.00979329	-0.0119303	-0.381749	-0.191975	-0.160857	2.06284	0.465748	-1.63689	-2.15289	-1.68716	-0.652678	-0.431231	4.20343	0.225255	0.00598285	0.00554152	0.226267	0.294134	0.373019	0.490753
pyridoxal	0.422371	0.560961	0.655387	0.374669	0.309721	0.596591	0.257056	0.714843	0.263987	0.170506	0.00916554	-0.00978415	-0.203614	-0.583799	-0.230711	0.958935	0.461505	0.93403	-1.07648	-0.548651	-1.21012	-0.377092	1.19134	0.369457	0.00981289	0.00908904	0.371117	0.482431	0.611815	0.804919
guanosine-2',3'-cyclic monophosphate	0.304087	0.45214	0.665255	0.0493667	0.783891	0.801505	0.986627	0.282637	0.293117	-0.402972	0.0543204	0.00626333	-0.234349	0.0202737	-1.70495	-2.19164	-0.447263	2.26995	0.282578	-0.258943	0.0172326	-1.14273	-1.11653	0.900973	0.0239302	0.0221649	0.905022	1.17648	1.492	1.96291
oleoyl ethanolamide	0.103779	0.21866	0.667745	0.366471	0.0473816	0.881308	0.572181	0.0293851	0.0183784	0.142972	-0.00813886	-0.0181937	-0.0497205	-0.246635	1.38017	2.01716	0.443686	-0.950943	-2.29505	-0.153608	-0.586149	2.58643	2.87327	0.322237	0.00855873	0.00792738	0.323685	0.420772	0.53362	0.702043
2,3-dihydroxyisovalerate	0.70071	0.768521	0.668209	0.651561	0.389492	0.426282	0.754585	0.750823	0.481519	0.355002	0.00994052	-0.0178233	-0.670675	-0.337243	-0.434507	1.28176	0.44302	0.467055	-0.904118	-0.833214	-0.322302	-0.32744	0.734195	0.801324	0.0212834	0.0197134	0.804925	1.04636	1.32698	1.74581
3-methyladipate	0.273515	0.423352	0.670031	0.439379	0.120717	0.916797	0.37522	0.577859	0.0814878	0.110194	0.00537635	-0.0105491	0.0270036	-0.304799	-0.239222	1.06909	0.440406	0.808998	-1.71378	0.10744	-0.932902	-0.577349	1.96119	0.250211	0.00664569	0.00615547	0.251336	0.326722	0.414346	0.545124
N-glycolylneuraminate	0.285561	0.432516	0.676203	0.182997	0.245806	0.0428474	0.918376	0.653386	0.645262	0.638391	0.0566799	-0.0451779	3.50139	-0.203569	1.13758	-1.53472	0.431577	1.44267	-1.24149	2.35648	-0.105393	0.464406	-0.476226	1.47921	0.0392882	0.0363901	1.48585	1.93153	2.44954	3.22268
taurochenodeoxycholate	0.771511	0.815449	0.676776	0.569629	0.404873	0.676066	0.939278	0.722407	0.339842	0.774714	-0.028189	-0.0386667	0.780026	-0.183958	1.09175	3.94914	0.430759	-0.590118	-0.873928	0.431772	-0.0783322	0.366573	1.00788	1.79849	0.0477684	0.0442447	1.80657	2.34843	2.97827	3.91828
2,8-quinolinediol	0.848585	0.87607	0.679734	0.27577	0.905619	0.373415	0.876794	0.971215	0.27411	2.78574	-0.201276	-0.0195934	-6.1444	-1.36026	-0.401251	16.5712	0.426543	-1.16032	-0.121949	-0.936599	-0.159504	-0.0371006	1.16463	6.53098	0.173465	0.160669	6.56033	8.52806	10.8152	14.2288
phenylacetyltaurine	0.625764	0.714086	0.68233	0.558494	0.336744	0.433958	0.982559	0.749356	0.263225	0.519879	-0.01984	-0.0306913	1.01141	-0.0360823	0.670749	3.1966	0.422848	-0.607562	-1.01471	0.818961	-0.0224753	0.329447	1.19339	1.22947	0.0326551	0.0302463	1.23499	1.60542	2.03598	2.67859
3-hydroxyphenylacetate	0.0657174	0.172762	0.69083	0.556006	0.0106507	0.678112	0.177953	0.941728	0.00719748	-0.155255	-0.00613819	-0.02985	0.162808	-0.721151	0.0470423	2.84628	-0.410796	-0.611486	-3.21048	0.428853	-1.46128	0.0751644	3.45676	0.377937	0.0100381	0.00929767	0.379636	0.493505	0.625859	0.823395
beta-citrylglutamate	0.322216	0.465155	0.691115	0.113682	0.220363	0.127442	0.610525	0.93978	0.811085	0.211668	0.0240008	-0.0167115	0.869908	-0.355339	0.0663489	0.276598	0.410394	1.75202	-1.31706	1.67909	-0.527616	0.0776825	0.246154	0.515767	0.0136989	0.0126884	0.518085	0.673481	0.854103	1.12368
5-methylcytosine	0.685885	0.753882	0.691897	0.784827	0.265844	0.454577	0.248489	0.706633	0.208696	-0.157188	0.0028696	-0.0112091	0.301483	-0.618789	0.247119	1.13307	-0.409289	0.281318	-1.18638	0.781495	-1.2339	0.388562	1.35419	0.384052	0.0102005	0.00944809	0.385778	0.501489	0.635984	0.836716
3-hydroxyisonicotinic acid	0.954413	0.95817	0.694448	0.888949	0.635366	0.41492	0.8284	0.774655	0.0556588	-0.0888917	0.000835953	-0.0026452	0.188105	0.0638471	-0.107055	1.04854	-0.405687	0.143641	-0.490721	0.854641	0.223152	-0.295041	2.19648	0.219114	0.00581973	0.00539043	0.220098	0.286115	0.362849	0.477373
gamma-glutamylphenylalanine	0.493205	0.625707	0.70265	0.890115	0.21158	0.907443	0.312028	0.694229	0.213012	0.190185	0.00182142	-0.0159642	0.0579594	-0.674839	0.324413	1.40895	0.394145	0.142121	-1.34485	0.11958	-1.07105	0.405996	1.34026	0.482525	0.012816	0.0118706	0.484693	0.630073	0.799054	1.05125
3-(2-hydroxyphenyl)propionate	0.510828	0.637984	0.704011	0.155514	0.754395	0.370008	0.48355	0.625275	0.0076117	0.0737433	-0.00774081	-0.00149191	0.178203	0.179385	0.157418	1.4014	0.392236	-1.55016	-0.322561	0.943612	0.730699	0.505618	3.42135	0.188008	0.00499354	0.00462519	0.188852	0.245497	0.311338	0.409604
malonylcarnitine	0.77716	0.818908	0.710688	0.321466	0.30995	0.600891	0.384894	0.724947	0.082892	-0.0772584	0.00562265	-0.0053409	0.109881	-0.240636	-0.12131	0.857472	-0.382889	1.04915	-1.07594	0.542131	-0.913307	-0.363051	1.95056	0.201777	0.00535927	0.00496394	0.202684	0.263478	0.33414	0.439603
adenosine-2',3'-cyclic monophosphate	0.517048	0.640035	0.713541	0.0993972	0.964322	0.731593	0.934598	0.456045	0.602857	-0.245786	0.0316481	-0.000733919	-0.230569	0.0714757	-0.836656	-0.761956	-0.378907	1.83692	-0.0459906	-0.353858	0.0843844	-0.778871	-0.539159	0.648671	0.0172289	0.015958	0.651586	0.847025	1.07419	1.41323
erucate (22:1n9)	0.839982	0.868947	0.722403	0.451854	0.405586	0.362099	0.614486	0.676887	0.0845066	-0.32627	-0.0185898	-0.0191052	-0.858343	-0.606298	-0.634658	3.75901	-0.36658	-0.786377	-0.872548	-0.960073	-0.521681	-0.4306	1.93854	0.890039	0.0236397	0.0218959	0.894039	1.1622	1.47389	1.93909
N-formylphenylalanine	0.527178	0.642302	0.724013	0.145264	0.416971	0.759746	0.5747	0.816743	0.0197547	-0.176865	-0.0205597	-0.0101597	0.153729	-0.369064	-0.191822	2.99192	-0.364346	-1.59461	-0.850743	0.315267	-0.582239	-0.238623	2.829	0.485433	0.0128933	0.0119422	0.487614	0.633871	0.80387	1.05759
2,6-dihydroxybenzoic acid	0.981138	0.983065	0.73242	0.709232	0.713694	0.968579	0.490994	0.795922	0.278665	-0.383125	-0.0111051	-0.0101195	-0.0441886	-1.01833	0.479216	2.72823	-0.352717	-0.384924	-0.378694	-0.0404994	-0.717966	0.266416	1.15287	1.08621	0.0288501	0.026722	1.09109	1.41836	1.79875	2.36648
thymine	0.33415	0.474698	0.740668	0.309424	0.138903	0.761564	0.216259	0.650532	0.0303662	-0.224458	-0.0188125	-0.0262643	0.2066	-1.14189	0.510195	3.67653	-0.341358	-1.07718	-1.62363	0.312794	-1.32993	0.46855	2.56641	0.657543	0.0174646	0.0161763	0.660498	0.85861	1.08888	1.43256
xanthosine	0.2858	0.432516	0.745208	0.990819	0.242727	0.0603719	0.434317	0.942319	0.188886	-0.20142	0.000188844	-0.0184865	1.29594	-0.642208	-0.0740496	1.86133	-0.335128	0.0118298	-1.25028	2.14658	-0.818299	-0.0744002	1.42149	0.601024	0.0159634	0.0147858	0.603725	0.784808	0.995287	1.30942
lactate	0.433275	0.570983	0.755229	0.791994	0.0948835	0.734776	0.608261	0.742145	0.394359	0.662664	0.014877	-0.094648	-0.72372	-1.42954	1.1585	4.01767	0.321422	0.271684	-1.86612	-0.349467	-0.531016	0.33933	0.894476	2.06166	0.0547584	0.0507191	2.07093	2.69209	3.41408	4.49165
5-oxoproline	0.00838497	0.0851323	0.757044	0.532035	0.688941	0.0717519	0.513192	0.000734436	0.23929	-0.151636	-0.00820569	0.0048359	0.974277	0.422578	3.94002	1.30529	-0.318948	-0.649832	0.413469	2.04011	0.680698	5.00451	1.2602	0.475423	0.0126274	0.0116959	0.47756	0.620801	0.787294	1.03578
3-dehydrocholate	0.584244	0.683405	0.761088	0.64492	0.247887	0.391235	0.947777	0.715651	0.296053	0.0785316	-0.00317241	-0.00761589	0.22667	-0.0220334	0.155989	0.605526	0.313441	-0.476725	-1.2356	0.900656	-0.0673476	0.375967	1.10932	0.250547	0.0066546	0.00616372	0.251672	0.32716	0.414901	0.545854
urate	0.581937	0.682271	0.771313	0.075339	0.859685	0.59479	0.982844	0.992109	0.0401736	0.21743	-0.0387472	-0.00324817	-0.402008	0.0209532	-0.0122223	3.78851	0.299564	-2.00991	-0.181909	-0.551389	0.022108	-0.0101687	2.3958	0.725822	0.0192781	0.017856	0.729083	0.947767	1.20195	1.58131
2'-deoxyinosine	0.152699	0.274213	0.780327	0.516278	0.0880914	0.108613	0.235191	0.487656	0.208022	0.123334	0.00770095	-0.0201933	0.767754	-0.71293	0.514298	1.26822	0.287382	0.675596	-1.91262	1.78095	-1.27219	0.723661	1.35639	0.429164	0.0113987	0.0105579	0.431093	0.560396	0.710689	0.935
cholate	0.269908	0.420818	0.782656	0.823333	0.100229	0.102048	0.928103	0.566457	0.542972	5.29765	0.113791	-0.83984	34.0796	-2.25824	18.3661	25.6713	0.284242	0.229868	-1.83167	1.82034	-0.0927904	0.595067	0.632214	18.6378	0.495026	0.45851	18.7215	24.337	30.8639	40.6053
xanthurenate	0.75147	0.801778	0.784234	0.99964	0.132388	0.762705	0.735417	0.573831	0.246768	-0.207476	9.06884e-06	-0.0299358	-0.229925	-0.334749	0.710724	1.98479	-0.282117	0.000464279	-1.65462	-0.311243	-0.348585	0.583586	1.23876	0.735426	0.0195332	0.0180923	0.738731	0.960308	1.21786	1.60224
phenylalanylalanine	0.0595256	0.170355	0.784802	0.0255198	0.167487	0.587228	0.414495	0.223707	0.11745	-0.177404	0.0447566	0.0232902	0.356548	-0.704337	1.36444	-2.37831	-0.281352	2.67245	1.50143	0.562933	-0.855451	1.30673	-1.73128	0.630542	0.0167474	0.015512	0.633375	0.823352	1.04417	1.37373
cortisol	0.739251	0.793722	0.791406	0.618958	0.707283	0.239452	0.624642	0.38166	0.229576	-0.0802355	0.00402799	-0.00280826	0.372621	-0.194779	-0.44854	0.826891	-0.272474	0.515007	-0.387651	1.25973	-0.506557	-0.919819	1.2889	0.294471	0.00782124	0.0072443	0.295794	0.384515	0.487639	0.64155
2'-AMP	0.052309	0.165079	0.794268	0.00376635	0.332013	0.995299	0.659833	0.275348	0.0337855	0.150889	0.0577933	0.014167	0.00341794	-0.333775	-1.08029	-3.06101	0.268634	3.87389	1.02525	0.00605787	-0.455077	-1.16142	-2.50138	0.56169	0.0149187	0.0138182	0.564214	0.733447	0.930151	1.22373
FMN	0.126086	0.246088	0.804739	0.199905	0.0187726	0.295535	0.978955	0.691521	0.0327319	-0.0472976	0.00682513	-0.0130709	0.207227	-0.00657858	-0.126065	1.02012	-0.25462	1.38335	-2.86026	1.11059	-0.0271216	-0.40982	2.52068	0.185757	0.00493378	0.00456983	0.186592	0.242559	0.307612	0.404701
uridine-2',3'-cyclic monophosphate	0.569324	0.672165	0.806778	0.110429	0.794247	0.707994	0.62431	0.419794	0.426095	-0.149746	0.0279542	0.00392906	-0.230888	-0.393597	-0.832241	-1.07959	-0.251898	1.77045	0.268661	-0.386656	-0.50705	-0.845401	-0.833564	0.59447	0.0157893	0.0146246	0.597141	0.77625	0.984433	1.29514
malate	0.522066	0.642302	0.807267	0.246877	0.448571	0.266093	0.390015	0.955507	0.0632391	0.237958	-0.0311541	-0.0184604	-1.12806	-1.11686	-0.0899739	4.37042	0.251246	-1.23845	-0.79229	-1.18572	-0.903078	-0.0573665	2.11804	0.947113	0.0251556	0.0233	0.951369	1.23673	1.56841	2.06343
3-hydroxy-3-methylglutarate	0.285705	0.432516	0.808654	0.669532	0.131501	0.515287	0.278524	0.408757	0.0303831	0.0715316	-0.00336048	-0.0117057	0.195117	-0.431913	0.41153	1.60349	0.249395	-0.441121	-1.65894	0.677234	-1.15323	0.866433	2.56607	0.286821	0.00761805	0.0070561	0.288109	0.374526	0.474971	0.624883
glutamine	0.411775	0.550086	0.820194	0.658816	0.0847888	0.928545	0.470972	0.34916	0.171931	0.130145	0.00674312	-0.0264915	0.0515119	-0.546415	0.909443	1.79805	0.234036	0.456546	-1.93646	0.0922184	-0.752502	0.987588	1.48412	0.556087	0.0147699	0.0136804	0.558586	0.72613	0.920873	1.21152
gluconate	0.769207	0.815449	0.821101	0.639609	0.43031	0.707829	0.381473	0.802869	0.358211	0.147835	0.00817067	-0.0128979	-0.246756	-0.762937	-0.27035	1.33942	0.232831	0.484493	-0.825714	-0.386887	-0.920196	-0.257118	0.968263	0.634946	0.0168644	0.0156204	0.637799	0.829103	1.05146	1.38333
3-dehydrodeoxycholate	0.67399	0.743733	0.821668	0.477757	0.335376	0.5184	0.876533	0.741932	0.269612	0.885064	-0.0750261	-0.0954845	2.57466	-0.795993	2.14482	9.77423	0.232079	-0.740695	-1.01775	0.672099	-0.159845	0.339622	1.1764	3.81363	0.101291	0.0938195	3.83077	4.97978	6.31532	8.30859
3-hydroxybutyrate (BHBA)	0.896182	0.911941	0.852002	0.908846	0.772159	0.878062	0.343301	0.749135	0.162028	0.0598494	-0.000974931	0.00228839	-0.0494237	-0.407147	0.170212	1.03445	0.192004	-0.117758	0.298418	-0.157847	-1.0003	0.329748	1.52325	0.31171	0.00827912	0.0076684	0.313111	0.407026	0.516187	0.679108
2-hydroxypalmitate	0.412025	0.550086	0.856559	0.0775495	0.526049	0.285497	0.581359	0.825881	0.0267709	0.152986	-0.0435136	-0.013345	-0.93809	-0.614238	-0.30847	4.73625	0.186013	-1.99197	-0.659565	-1.1355	-0.571948	-0.22649	2.64325	0.822447	0.0218445	0.0202331	0.826143	1.07394	1.36196	1.79183
isovalerylglycine	0.430897	0.569319	0.857101	0.273351	0.697483	0.251142	0.62289	0.886426	0.0461174	0.0697401	-0.0116616	-0.00371658	0.463666	-0.250222	-0.0915735	1.89539	0.185302	-1.1666	-0.401409	1.22647	-0.509157	-0.14693	2.31158	0.376359	0.00999623	0.00925885	0.378051	0.491444	0.623246	0.819957
uracil	0.510966	0.637984	0.857381	0.81387	0.236835	0.960795	0.143239	0.95109	0.0667134	-0.0779759	-0.00271513	-0.0131461	-0.0214059	-0.882966	0.0440373	1.91538	-0.184934	-0.242445	-1.26736	-0.0505409	-1.60372	0.0630697	2.08508	0.421641	0.0111989	0.0103728	0.423536	0.550573	0.698232	0.918611
homostachydrine*	0.542978	0.651573	0.860168	0.400747	0.204318	0.352817	0.67909	0.900077	0.151817	6.85883	-0.88631	-1.2739	-37.2363	-21.1192	8.09225	129.08	0.181276	-0.881947	-1.36858	-0.979736	-0.42746	0.129153	1.56588	37.8364	1.00495	0.930817	38.0064	49.4062	62.6565	82.4325
cholesterol sulfate	0.917041	0.927958	0.861418	0.366176	0.974223	0.447034	0.734608	0.440613	0.0503714	-0.0583033	-0.00820292	-0.000265259	-0.25921	-0.148206	-0.433602	1.5964	-0.179636	-0.951556	-0.0332212	-0.795068	-0.349699	-0.80674	2.25763	0.324564	0.00862054	0.00798463	0.326023	0.423811	0.537474	0.707113
kynurenate	0.675193	0.743733	0.867363	0.7719	0.21099	0.462888	0.835637	0.332149	0.246201	0.107164	0.00494865	-0.0206614	-0.480284	0.173917	1.05846	1.68522	0.171843	0.298769	-1.34675	-0.766714	0.213576	1.02494	1.24037	0.623616	0.0165634	0.0153416	0.626418	0.814308	1.0327	1.35864
oxindolylalanine	0.314719	0.460012	0.869149	0.0784908	0.144801	0.57425	0.248997	0.702596	0.448838	-0.0539759	0.0167842	-0.0125082	0.186461	-0.512471	-0.207882	0.549324	-0.169504	1.98448	-1.59668	0.582936	-1.23247	-0.394221	0.791807	0.318435	0.00845773	0.00783384	0.319866	0.415807	0.527323	0.693759
gamma-glutamylisoleucine*	0.438632	0.573735	0.870807	0.762487	0.131568	0.924993	0.332176	0.658136	0.114091	0.105673	-0.00522548	-0.0257681	-0.061416	-0.845136	0.478471	2.40737	0.167334	-0.311538	-1.65862	-0.0968172	-1.02488	0.457528	1.74974	0.631512	0.0167732	0.0155359	0.634349	0.824618	1.04577	1.37585
hexanoylcarnitine (C6)	0.2909	0.438933	0.873229	0.0471055	0.155254	0.816329	0.708664	0.779271	0.00896438	-0.0287164	-0.0106795	0.00667556	-0.042025	0.0881033	0.083659	1.26461	-0.164165	-2.29862	1.55126	-0.239173	0.385719	0.288806	3.31831	0.174924	0.00464604	0.00430332	0.17571	0.228413	0.289672	0.381099
pyridoxine (vitamin B6)	0.0290388	0.124452	0.873495	0.813582	0.00489785	0.793557	0.225106	0.843134	0.0117875	0.0906313	-0.00356823	-0.0503994	-0.149818	-0.940912	0.186606	3.79362	0.163817	-0.242829	-3.70299	-0.269587	-1.30244	0.203681	3.14736	0.553247	0.0146944	0.0136105	0.555733	0.722422	0.916169	1.20533
N,N-dimethylalanine	0.872088	0.896703	0.876823	0.498874	0.476443	0.581403	0.608897	0.5767	0.482813	-0.0981179	0.0115151	-0.0112462	-0.353454	-0.425869	-0.590094	0.981204	-0.159466	0.704618	-0.742973	-0.571881	-0.530059	-0.579141	0.731966	0.61529	0.0163423	0.0151368	0.618055	0.803437	1.01891	1.3405
glutarate (C5-DC)	0.261448	0.413486	0.878499	0.127637	0.0799872	0.512309	0.609334	0.658392	0.0157962	-0.0218626	0.00619569	-0.00674628	-0.0952517	-0.096094	-0.105235	0.898351	-0.157277	1.6781	-1.97275	-0.682162	-0.529403	-0.457158	2.96633	0.139007	0.00369208	0.00341973	0.139632	0.181514	0.230194	0.302849
5-hydroxyhexanoate	0.0600467	0.170355	0.89303	0.00635386	0.0624824	0.265139	0.63517	0.552044	0.717236	0.0286141	0.019428	-0.0108165	0.246913	-0.132631	-0.21162	0.168447	0.138324	3.536	-2.12544	1.18826	-0.491009	-0.617758	0.373759	0.206863	0.00549435	0.00508906	0.207793	0.270119	0.342562	0.450683
2-pyrrolidineacetic acid	0.732415	0.79292	0.895029	0.369314	0.355973	0.616035	0.358314	0.707212	0.78043	-0.271714	0.0502517	-0.047922	-1.04444	-2.53065	-1.2855	1.25286	-0.135721	0.945045	-0.973008	-0.519366	-0.968047	-0.38775	0.287243	2.002	0.0531738	0.0492514	2.011	2.61418	3.31529	4.36167
2'-deoxyuridine	0.988551	0.988551	0.898415	0.99518	0.672087	0.848506	0.815096	0.779094	0.0776458	0.0319758	4.01659e-05	-0.00262059	0.0480887	0.0765698	-0.116554	1.05636	0.131315	0.00621037	-0.43746	0.196603	0.240813	-0.289045	1.9912	0.243504	0.00646755	0.00599047	0.244598	0.317964	0.403239	0.530511
deoxycholate	0.310035	0.456102	0.899156	0.731328	0.127499	0.0732551	0.975624	0.557467	0.672996	2.14106	0.154536	-0.678374	33.4487	-0.673794	16.5699	15.6081	0.13035	0.354225	-1.6788	2.02728	-0.0314151	0.609181	0.43616	16.4254	0.436265	0.404084	16.4993	21.4481	27.2003	35.7854
2-O-methylascorbic acid	0.784042	0.82276	0.910039	0.590253	0.220387	0.827706	0.708275	0.862349	0.741058	0.223684	0.028543	-0.0623635	-0.433239	-0.970844	0.568695	1.42926	0.116209	0.558305	-1.31699	-0.224071	-0.386263	0.178414	0.340823	1.92484	0.0511244	0.0473532	1.93349	2.51343	3.18751	4.19356
tridecanedioate (C13-DC)	0.0426802	0.150117	0.915249	0.067455	0.0199772	0.925151	0.497065	0.940801	0.00245023	0.0482722	-0.0243459	-0.0306213	-0.0428028	-0.407563	0.0557738	3.9967	0.109447	-2.07826	-2.82214	-0.0966123	-0.707671	0.0763628	4.15931	0.441054	0.0117145	0.0108504	0.443036	0.575922	0.730379	0.960905
N-lactoyl isoleucine	0.223859	0.3671	0.917297	0.0301631	0.38431	0.0819515	0.439932	0.746377	0.457878	0.0421029	0.0269169	-0.00886957	0.775281	-0.415957	-0.217751	-0.666196	0.106792	2.5705	-0.91448	1.95766	-0.807985	-0.333526	-0.775604	0.394252	0.0104715	0.00969902	0.396023	0.514808	0.652875	0.858939
(3'-5')-uridylylguanosine	0.653028	0.730231	0.918311	0.123939	0.90682	0.737463	0.763528	0.508665	0.860638	-0.0274438	0.011727	0.000770595	-0.0903687	-0.105364	-0.296531	0.102408	-0.105477	1.69694	0.120388	-0.345767	-0.310123	-0.688217	0.180659	0.260188	0.00691069	0.00640091	0.261357	0.33975	0.430868	0.56686
4-imidazoleacetate	0.131727	0.252559	0.919314	0.00996219	0.399422	0.474256	0.656462	0.87507	0.14237	-0.0405567	0.0336282	0.0084715	0.29203	-0.233815	-0.104283	-1.36357	-0.104177	3.2522	0.884533	0.746773	-0.459949	-0.161757	-1.60767	0.389307	0.0103401	0.00957737	0.391056	0.508351	0.644687	0.848165
gamma-glutamylglycine	0.631148	0.714086	0.923206	0.998724	0.214968	0.918277	0.245973	0.585405	0.203755	-0.0455164	-2.00437e-05	-0.0150684	-0.0486674	-0.744045	0.430145	1.37089	-0.0991328	-0.00164359	-1.33402	-0.105521	-1.24101	0.565727	1.37045	0.459146	0.0121951	0.0112955	0.461209	0.599546	0.760339	1.00032
gamma-glutamylvaline	0.353552	0.495361	0.925005	0.768601	0.103707	0.771048	0.270612	0.770192	0.217752	0.0633123	0.00526767	-0.0291256	-0.197041	-1.00243	-0.326094	1.88834	0.0968025	0.303238	-1.81017	-0.299922	-1.17377	-0.301082	1.32523	0.654035	0.0173714	0.01609	0.656975	0.85403	1.08307	1.42492
propionylcarnitine (C3)	0.333374	0.474698	0.93005	0.119023	0.655452	0.315208	0.174203	0.336172	0.206476	0.0163172	0.00827121	-0.00205185	0.193123	-0.34825	-0.304119	0.53616	0.09027	1.72279	-0.461412	1.06361	-1.47543	-1.01598	1.36145	0.18076	0.00480105	0.0044469	0.181572	0.236034	0.299336	0.393814
2-pyrrolidinone	0.488868	0.623307	0.930296	0.906006	0.133559	0.289361	0.49438	0.46798	0.280608	-0.120716	0.00432884	-0.05444	1.51767	-1.24807	1.68397	3.35619	-0.0899513	0.121446	-1.64895	1.12583	-0.712214	0.757743	1.14789	1.34201	0.0356443	0.0330149	1.34804	1.75238	2.22235	2.92378
13-HODE + 9-HODE	0.377182	0.521308	0.930809	0.0564453	0.384839	0.726678	0.71545	0.937439	0.0317571	0.0376521	-0.0245051	0.00947598	0.15277	-0.207179	-0.0563613	2.33276	0.0892871	-2.18788	0.913418	0.360654	-0.376247	-0.0807093	2.53911	0.421697	0.0112004	0.0103742	0.423592	0.550645	0.698324	0.918732
sphinganine	0.128874	0.248021	0.937131	0.798904	0.0302478	0.442888	0.297425	0.621423	0.0281109	0.0274171	0.0023561	-0.021362	-0.272522	-0.488174	-0.286235	1.9247	0.0811076	0.262423	-2.56879	-0.802592	-1.10597	-0.511337	2.61346	0.338033	0.00897828	0.00831599	0.339552	0.441399	0.559778	0.736458
chenodeoxycholate	0.310328	0.456102	0.938117	0.627605	0.137099	0.0594459	0.995958	0.569786	0.780104	0.348862	0.0582848	-0.175455	9.4642	-0.0297228	4.26863	2.73889	0.0798326	0.502168	-1.63207	2.15608	-0.0052089	0.589874	0.287683	4.36991	0.116066	0.107505	4.38955	5.70616	7.23651	9.52053
2-hydroxynervonate*	0.726611	0.78845	0.939234	0.383895	0.339206	0.674193	0.795415	0.598149	0.0585262	-0.0432532	-0.0134143	-0.0137003	-0.240797	-0.192444	-0.499162	2.60341	-0.0783886	-0.915315	-1.00927	-0.434448	-0.267096	-0.546285	2.16565	0.551779	0.0146554	0.0135744	0.554259	0.720505	0.913739	1.20214
suberate (C8-DC)	0.600742	0.691599	0.945533	0.333577	0.526843	0.42653	0.34724	0.339938	0.0677596	-0.0130665	0.00504784	-0.00301221	0.155593	-0.240876	-0.310383	0.841074	-0.0702477	1.02175	-0.65827	0.832751	-0.991734	-1.00766	2.07548	0.186006	0.00494038	0.00457595	0.186842	0.242884	0.308023	0.405243
1-palmitoyl-GPG (16:0)*	0.360095	0.501772	0.949551	0.468024	0.785697	0.485632	0.104129	0.357071	0.0931081	0.0249184	-0.00770792	-0.00263977	-0.279758	0.904069	-0.615684	1.56712	0.0650572	-0.757666	-0.280147	-0.727125	1.80761	-0.970678	1.87797	0.383024	0.0101732	0.0094228	0.384745	0.500147	0.634282	0.834477
taurocholate	0.45482	0.587236	0.952012	0.736997	0.163939	0.16716	0.726642	0.226403	0.52071	0.092061	0.0136884	-0.0554695	2.24573	-0.700735	3.19909	2.16617	0.0618791	0.346409	-1.51554	1.50272	-0.360704	1.29849	0.668302	1.48776	0.0395153	0.0366004	1.49444	1.94269	2.4637	3.24131
ribose 1-phosphate	0.744757	0.797954	0.956685	0.397589	0.235059	0.79864	0.7091	0.826936	0.65808	0.0631911	0.0266913	-0.0354244	0.298673	-0.569009	-0.421774	1.1281	0.0558461	0.888122	-1.27258	0.262775	-0.385109	-0.225092	0.457609	1.13152	0.0300536	0.0278367	1.13661	1.47753	1.87379	2.4652
threonate	0.484367	0.619116	0.960913	0.591389	0.162896	0.796985	0.231654	0.926356	0.0678391	0.0132265	0.00388026	-0.00981367	0.0698694	-0.439638	0.0413169	1.18649	0.0503894	0.55657	-1.51974	0.264992	-1.28267	0.0950527	2.07476	0.262487	0.00697173	0.00645746	0.263666	0.342751	0.434674	0.571868
3-carboxyadipate	0.649343	0.727835	0.961539	0.424005	0.265693	0.453553	0.423764	0.875597	0.0760189	0.010909	0.00489411	-0.00642382	0.173125	-0.240739	-0.0586859	0.960786	0.0495813	0.837478	-1.18679	0.78333	-0.837929	-0.161068	2.00434	0.220022	0.00584387	0.00541279	0.221011	0.287302	0.364354	0.479353
4-acetamidobenzoate	0.631476	0.714086	0.969526	0.222348	0.684824	0.738386	0.257031	0.495099	0.785282	0.0211056	0.018709	-0.00554278	-0.185941	-0.849116	-0.632655	0.328611	0.0392785	1.31091	-0.419305	-0.344497	-1.21019	-0.710997	0.280705	0.537332	0.0142717	0.013219	0.539747	0.70164	0.889814	1.17066
1-palmitoyl-galactosylglycerol (16:0)*	0.373686	0.519291	0.973439	0.268238	0.183053	0.188447	0.804587	0.621228	0.0185067	-0.0110917	-0.0101552	-0.011498	-0.46316	0.107814	-0.27452	2.02527	-0.0342322	-1.18003	-1.44247	-1.42305	0.254823	-0.511627	2.86901	0.324014	0.00860593	0.0079711	0.32547	0.423093	0.536563	0.705915
picolinate	0.588816	0.687177	0.975614	0.994649	0.119232	0.883766	0.602031	0.87356	0.23211	0.04604	-0.00026827	-0.0620475	-0.221316	-1.03374	0.397198	4.08943	0.031428	-0.00689478	-1.72168	-0.150399	-0.540407	0.163731	1.28132	1.46494	0.0389092	0.036039	1.47152	1.91289	2.42591	3.19159
caprylate (8:0)	0.0453887	0.155357	0.978343	0.0635593	0.00449335	0.439507	0.713488	0.347153	0.056209	-0.00585106	0.0117759	-0.0193851	0.170308	0.103742	0.34435	1.00043	-0.0279106	2.11493	-3.75879	0.808764	0.378981	0.991923	2.19045	0.209636	0.00556799	0.00515726	0.210578	0.273739	0.347154	0.456724
2-hydroxyadipate	0.274289	0.423352	0.979442	0.0659499	0.795471	0.547402	0.136646	0.216601	0.825588	0.00872441	0.0182992	0.00216321	0.206787	-0.702717	-0.724657	-0.162773	0.0264932	2.09218	0.26702	0.625137	-1.63421	-1.32885	-0.226878	0.329307	0.0087465	0.00810131	0.330787	0.430004	0.545327	0.717446
p-cresol	0.879353	0.900542	0.979814	0.211527	0.879986	0.933854	0.724171	0.688749	0.820433	0.00982683	0.0134951	0.00144356	0.0323852	-0.179613	-0.258821	0.192351	0.0260136	1.34502	0.155334	0.0853465	-0.364127	-0.413742	0.233719	0.377758	0.0100334	0.00929325	0.379455	0.49327	0.625561	0.823003
gamma-glutamylglutamate	0.546134	0.652292	0.980476	0.267245	0.16674	0.78864	0.310707	0.617361	0.0593359	-0.00464343	0.00579702	-0.00683006	0.0511995	-0.258852	0.158119	0.86735	-0.0251609	1.18266	-1.50438	0.276189	-1.07415	0.517387	2.15721	0.184549	0.00490169	0.00454011	0.185379	0.240982	0.305611	0.402069
2-hydroxyarachidate*	0.322872	0.465155	0.984602	0.0253849	0.91362	0.309808	0.849843	0.557403	0.00462839	0.00595532	-0.0213297	-0.000823726	-0.324478	0.076361	-0.302824	2.44528	0.0198422	-2.67569	-0.111561	-1.07627	0.194843	-0.609282	3.73959	0.300134	0.00797166	0.00738362	0.301483	0.39191	0.497017	0.653888
hexadecenedioate (C16:1-DC)*	0.734926	0.79292	0.989203	0.767468	0.421432	0.589188	0.404399	0.817192	0.0779304	-0.00530385	-0.00308589	-0.0078994	0.214413	-0.435482	-0.150261	1.65187	-0.0139131	-0.304775	-0.842312	0.559934	-0.874846	-0.238025	1.98893	0.381212	0.0101251	0.00937824	0.382926	0.497781	0.631282	0.83053
adenine	0.168704	0.29265	0.989631	0.106261	0.132159	0.54105	0.478541	0.21239	0.337581	0.00725695	0.0258924	0.0221241	-0.346612	0.524367	-1.20729	-1.19856	0.0133608	1.7948	1.65573	-0.635295	0.739338	-1.34225	-1.01286	0.543152	0.0144263	0.0133621	0.545593	0.709239	0.899451	1.18334

## Sheet: 3. Interac Effects Linear Model
Table S3. P-values and coefficients from interaction effects univariate linear model.
			Model Coefficients													Model Coefficients													Model Coefficients													Model Coefficients
Metabolites	Model	Model	p-values													Estimates													t-stat													Standard Error
	p_value	fdr	SexMale	Weight	Age	BreedDorset	BreedHampshire	BreedRamboilette	Sex:Weight	Sex:Age	Sex:Dorset	Weight:Age	Weight:Dorset	Weight:Hampshire	(Intercept)	SexMale	Weight	Age	BreedDorset	BreedHampshire	BreedRamboilette	Sex:Weight	Sex:Age	Sex:Dorset	Weight:Age	Weight:Dorset	Weight:Hampshire	(Intercept)	SexMale	Weight	Age	BreedDorset	BreedHampshire	BreedRamboilette	Sex:Weight	Sex:Age	Sex:Dorset	Weight:Age	Weight:Dorset	Weight:Hampshire	(Intercept)	SexMale	Weight	Age	BreedDorset	BreedHampshire	BreedRamboilette	Sex:Weight	Sex:Age
(3'-5')-adenylyluridine	3.61339e-45	9.21416e-43	2.45873e-44	8.6132e-45	4.13287e-44	5.51552e-42	1.24171e-44	1.07351e-43	3.69254e-45	1.26076e-45	1.41701e-43	0.0979096	1.65503e-38	9.51768e-45	6.31356e-44	3.15431	0.0891649	-0.0418402	0.513473	6.17188	-0.267495	-0.0891649	0.0418402	-0.475455	-3.87336e-18	-0.000655486	-0.0991428	-3.00744	447630706352108	634992775763122	-376478034835014	7.36707e+13	562104332918150	-273876385523334	-842135106116258	1204885625268929	-249669552836088	-2.37669	-5.10765e+12	-614204792240329	-326887846526887	7.04667e-15	1.40419e-16	1.11136e-16	6.96984e-15	1.098e-14	9.76699e-16	1.0588e-16	3.47254e-17
nicotinic acid mononucleotide (NaMN)	1.26179e-44	2.14504e-42	7.76452e-45	9.67829e-45	1.09154e-42	1.37754e-42	1.13002e-44	2.85012e-43	4.14916e-45	3.32981e-44	2.80974e-44	0.113543	0.678941	1.13448e-44	1.81272e-44	6.55771	0.121422	-0.0198906	1.15433	9.01666	-0.273493	-0.121422	0.0198906	-1.15433	-5.11121e-18	-8.29721e-17	-0.13238	-6.45398	657333036343477	610788251545780	-126418522829982	116982886944643	580045306890172	-197789257560798	-810034773091575	404591627748829	-428155454723408	-2.21527	-0.456675	-579284464308984	-495503569193025	9.97624e-15	1.98796e-16	1.57339e-16	9.86747e-15	1.55447e-14	1.38275e-15	1.49898e-16	4.91621e-17
3-acetylphenol sulfate	1.91069e-45	9.21416e-43	7.31015e-44	1.30528e-43	3.96074e-42	1.82774e-43	1.02312e-44	3.67394e-45	5.59583e-44	1.20825e-43	3.728e-45	0.0973843	0.953342	9.46241e-45	9.52049e-44	-2.32553	-0.0381978	0.00969266	1.69473	-6.97922	0.873436	0.0381978	-0.00969266	-1.69473	4.11655e-18	8.64293e-18	0.105308	2.7803	-311301717614312	-256599401321661	8.22681e+13	229360762842024	-599582196291759	843553956486763	340305232294479	-263291926021664	-839456644259470	2.38265	0.0635274	615398431131483	285060542206206	7.47036e-15	1.48862e-16	1.17818e-16	7.38891e-15	1.16401e-14	1.03542e-15	1.12246e-16	3.68133e-17
adenosine 3',5'-diphosphate	1.63695e-06	0.000208711	8.08944e-06	5.17507e-06	5.21681e-05	6.12597e-05	6.7051e-06	0.000573401	2.16157e-06	1.82762e-06	3.37449e-05	0.09774	0.000251093	7.6778e-06	1.9589e-05	16.7065	0.38639	-0.141456	8.40783	27.7132	-0.556939	-0.389795	0.135198	-2.80339	0.000141779	-0.0965684	-0.389416	-16.2393	64.8226	75.2361	-34.801	32.9827	69.0101	-15.5909	-100.658	106.451	-40.25	2.37861	-20.574	-65.9616	-48.261	0.257726	0.0051357	0.0040647	0.254916	0.401583	0.0357219	0.00387246	0.00127005
(3'-5')-adenylyladenosine*	1.97578e-05	0.0020153	0.149028	0.00033293	0.000142637	0.782445	0.000306216	0.00337913	0.000131225	5.03359e-06	0.624097	0.227132	0.883887	0.000228321	0.224136	0.187567	0.0362286	-0.0380915	-0.0290064	2.91351	-0.114912	-0.0373168	0.0363489	0.0142879	3.40241e-05	0.000280995	-0.0472614	0.193696	1.93095	18.7165	-24.864	-0.301904	19.2492	-8.53499	-25.5675	75.9347	0.544279	1.5145	0.158838	-21.2401	1.52728	0.0971374	0.00193565	0.00153199	0.0960783	0.151357	0.0134637	0.00145954	0.000478685
glycocholate	3.11007e-05	0.00264356	1.63101e-05	2.66075e-05	0.00112591	6.01323e-06	3.9925e-05	3.23307e-05	1.18908e-05	2.81019e-05	3.89411e-06	0.364389	1.21832e-05	4.16919e-05	3.37456e-05	-29.1667	-0.493632	0.111324	-40.2413	-33.709	-3.21734	0.48697	-0.119868	12.7092	0.000140236	0.58548	0.488443	29.8761	-51.3027	-43.5727	12.4157	-71.5626	-38.0524	-40.8294	57.0068	-42.7852	82.7201	1.06655	56.5466	37.5062	40.2497	0.568522	0.0113289	0.00896638	0.562323	0.885858	0.0787996	0.00854232	0.00280163
(3'-5')-adenylylcytidine	0.00249734	0.0645783	0.00788664	0.3622	0.00542787	0.279774	0.0451505	1	0.547227	0.000292778	0.0237981	0.227132	0.883887	0.127153	0.00578071	-2.19777	-0.0073903	-0.0395131	-0.450134	-1.78778	2.04741e-16	0.0035157	0.0333079	0.397725	0.000121153	0.00100056	0.0166	3.19996	-6.35404	-1.07223	-7.24334	-1.31574	-3.31714	4.27066e-15	0.676473	19.5412	4.25491	1.5145	0.158838	2.09514	7.08596	0.345886	0.00689245	0.0054551	0.342114	0.538951	0.0479413	0.0051971	0.0017045
TMP	0.000717082	0.0316234	0.00336271	0.00190852	0.00453152	0.145653	0.00103513	0.0135624	0.000731845	0.000294775	0.0102556	0.0888482	0.730146	0.000984963	0.00914275	8.26525	0.199947	-0.117592	1.86882	19.2427	-0.701535	-0.208606	0.0928858	-1.51236	0.000555704	-0.00666713	-0.28768	-7.61144	8.54931	10.3788	-7.71226	1.95435	12.7739	-5.23537	-14.3606	19.4967	-5.78855	2.48535	-0.378665	-12.9904	-6.03016	0.966773	0.0192649	0.0152474	0.956233	1.5064	0.133999	0.0145262	0.00476418
guanosine 5'-diphosphate (GDP)	0.000731987	0.0316234	0.00827811	0.00388203	0.00428874	0.104162	0.00236257	0.021882	0.00121358	0.000335008	0.0269146	0.0751431	0.341442	0.00230533	0.0320688	16.7008	0.433502	-0.331481	6.1054	40.2025	-1.6273	-0.486289	0.246095	-2.93453	0.00165633	-0.0549195	-0.595994	-13.2551	6.24621	8.13632	-7.8608	2.30863	9.64973	-4.39105	-12.1044	18.6774	-4.06123	2.67853	-1.12784	-9.73097	-3.79705	2.67375	0.0532798	0.0421688	2.6446	4.16618	0.370594	0.0401744	0.013176
N6-succinyladenosine	0.000744079	0.0316234	0.000123024	0.000201764	0.04061	0.202004	0.00231606	0.00013569	9.71557e-05	0.000369475	5.79979e-05	0.0675396	0.00663684	0.00220356	0.000237349	-38.9979	-0.658517	0.0814799	-2.40367	-22.5975	-5.23095	0.634095	-0.132947	13.5507	0.000968567	-0.183546	0.337905	40.8604	-26.1255	-22.1385	3.46102	-1.62802	-9.71554	-25.2829	28.2716	-18.0734	33.5912	2.80558	-6.75166	9.88222	20.9659	1.49271	0.0297453	0.0235422	1.47644	2.32591	0.206896	0.0224287	0.00735597
(3'-5')-uridylyluridine	0.00320878	0.0684205	0.0504202	0.0148818	0.00694063	0.969203	0.0127473	0.0542633	0.00513824	0.000598349	0.0641879	0.0611459	0.479252	0.00933566	0.1587	2.48729	0.0791053	-0.0822077	-0.0325105	6.54257	-0.334471	-0.0869988	0.0593968	-0.607713	0.000530904	0.0115107	-0.107529	-1.91183	3.17156	5.06186	-6.64643	-0.0419112	5.35399	-3.077	-7.38296	15.369	-2.86738	2.92706	0.805916	-5.98559	-1.86716	0.784249	0.0156277	0.0123687	0.775698	1.222	0.1087	0.0117837	0.00386472
2,4,6-trihydroxybenzoate	0.00130752	0.0444555	0.00619924	0.00334339	0.0447212	0.0284181	0.0621568	0.140446	0.0013816	0.00111097	0.0112664	0.671409	0.103179	0.0413431	0.0156178	8.75183	0.216045	-0.0664687	4.97965	5.73252	-0.349398	-0.220289	0.0777875	-1.91442	-0.000137117	-0.0534527	-0.0996285	-8.21846	6.91494	8.56629	-3.32994	3.97785	2.90682	-1.99174	-11.5839	12.472	-5.59715	-0.468434	-2.319	-3.43644	-4.97354	1.26564	0.0252204	0.0199609	1.25184	1.97209	0.175423	0.0190169	0.00623698
anthranilate	0.00584985	0.100592	0.631996	0.058071	0.593601	0.0379223	0.748642	0.00708206	0.0802626	0.00162851	0.0333516	0.0383739	0.0201811	0.494639	0.614659	-1.31796	0.147847	0.0232846	-8.72448	1.3574	2.26882	-0.0969589	0.133899	-2.50674	-0.00203049	0.204428	-0.0440532	-1.81303	-0.531361	2.99129	0.595231	-3.55621	0.35122	6.59948	-2.60163	10.9547	-3.73969	-3.53963	4.52552	-0.775354	-0.559859	2.48035	0.0494259	0.0391186	2.45331	3.86483	0.343788	0.0372685	0.012223
2'-deoxyguanosine 5'-monophosphate (dGMP)	0.00931756	0.121845	0.0895457	0.0216899	0.0389725	0.896143	0.059391	0.189083	0.0110868	0.0017673	0.132827	0.643456	0.677184	0.0379695	0.136548	13.1273	0.465345	-0.294105	0.744038	24.4744	-1.24365	-0.448362	0.278301	-2.9359	0.000628666	0.04435	-0.43159	-13.9854	2.47652	4.40555	-3.51803	0.141913	2.9632	-1.69273	-5.62948	10.6541	-2.0495	0.51281	0.459412	-3.55447	-2.02082	5.30069	0.105627	0.0835993	5.2429	8.25942	0.734699	0.0796455	0.0261214
indole-3-carboxylate	0.00319855	0.0684205	0.178392	0.425569	0.0227738	0.618883	0.0820035	0.00861889	0.127658	0.00179318	0.361269	0.351236	0.99096	0.143894	0.104923	-1.65399	0.017319	-0.0644746	0.516782	-3.7945	0.806568	-0.0296911	0.0493721	-0.274459	0.000240683	0.000211668	0.0425768	2.83869	-1.75019	0.919671	-4.32584	0.552867	-2.57685	6.15767	-2.09098	10.6016	-1.07466	1.1012	0.0122984	1.9668	2.30068	0.945035	0.0188317	0.0149045	0.934731	1.47253	0.130986	0.0141996	0.00465706
(3'-5')-adenylylguanosine*	0.0161696	0.172886	0.055014	0.576767	0.021594	0.548125	0.592012	0.859102	0.93964	0.00185367	0.152237	0.227132	0.883887	0.88379	0.0469883	-3.02978	-0.0123167	-0.0689205	-0.661006	-0.922635	-0.0265259	0.0012236	0.0511548	0.510955	0.000346864	0.00286465	0.00360614	4.22014	-3.05952	-0.624158	-4.41285	-0.67485	-0.597936	-0.193257	0.0822339	10.4825	1.90926	1.5145	0.158838	0.158972	3.26403	0.990282	0.0197333	0.0156181	0.979485	1.54303	0.137257	0.0148795	0.00488003
pipecolate	8.7072e-05	0.00634382	8.98628e-06	2.34979e-05	0.461727	0.00125523	5.82175e-05	0.00173172	9.35381e-06	0.00222362	3.07907e-05	0.0959298	0.648716	5.34595e-05	2.20434e-05	87.3867	1.26362	0.0185357	16.5259	72.9863	-2.07611	-1.29559	-0.0677832	-15.6587	0.000774772	-0.0128249	-1.10397	-84.5767	62.5889	45.418	0.841764	11.9668	33.5488	-10.7281	-61.7576	-9.85168	-41.5	2.39936	-0.504367	-34.518	-46.3969	1.3962	0.0278221	0.02202	1.38098	2.17553	0.19352	0.0209786	0.00688037
guanosine 2'-monophosphate (2'-GMP)*	0.00476957	0.0900919	0.148481	0.986755	0.027345	0.357059	0.272242	0.445465	0.615718	0.00327134	0.100315	0.0563048	0.194067	0.363949	0.354639	-2.89889	-0.000538009	-0.0953941	-1.60905	-3.13224	-0.18195	0.0125649	0.063728	-0.95154	0.00105005	0.0454949	0.036646	2.13649	-1.9347	-0.018019	-4.03676	-1.0857	-1.34159	-0.876105	0.558103	8.63074	-2.3499	3.03014	1.66719	1.06769	1.09211	1.49837	0.0298579	0.0236313	1.48203	2.33472	0.20768	0.0225137	0.00738384
N-acetylglucosaminylasparagine	0.00148883	0.0446648	0.0731716	0.0459599	0.0036845	0.0156174	0.508009	0.040012	0.0962402	0.00362905	0.583636	0.00338153	0.0120914	0.520743	0.0355413	-3.0343	-0.0734846	-0.146297	-5.5083	-1.30755	0.54032	0.0403071	0.0459514	-0.185276	0.00220971	0.111278	0.0186024	5.33311	-2.70989	-3.29342	-8.2843	-4.9736	-0.749435	3.48149	2.39577	8.32774	-0.612281	8.5329	5.45688	0.725265	3.64803	1.11972	0.0223126	0.0176595	1.10751	1.74472	0.155198	0.0168243	0.00551788
2'-deoxyadenosine 5'-monophosphate	0.00874147	0.120202	0.0566368	0.0249759	0.0701249	0.875582	0.0323878	0.171342	0.0112217	0.00434563	0.17907	0.709522	0.712964	0.0294379	0.114602	14.9243	0.411066	-0.214956	0.831866	29.1	-1.22516	-0.415826	0.19039	-2.33027	0.00046784	0.0363715	-0.443854	-14.2161	3.02272	4.17806	-2.76047	0.170341	3.78252	-1.79027	-5.60514	7.82502	-1.74643	0.409704	0.40449	-3.92447	-2.20531	4.93737	0.0983869	0.0778693	4.88354	7.6933	0.684342	0.0741864	0.024331
adenosine	0.00765238	0.116159	0.861986	0.178907	0.0707166	0.956338	0.361297	0.279412	0.237552	0.00454053	0.287614	0.173168	0.705745	0.331893	0.469888	1.08012	0.198738	-0.247591	-0.335584	9.55699	-1.04188	-0.126193	0.216776	-1.9892	0.00234933	0.0431849	-0.150953	-6.14743	0.189238	1.74733	-2.75043	-0.0594427	1.07458	-1.31697	-1.47144	7.70696	-1.2896	1.77971	0.415441	-1.15456	-0.824927	5.70774	0.113738	0.090019	5.64551	8.89367	0.791118	0.0857616	0.0281273
dCMP	0.0292922	0.240952	0.332503	0.0757991	0.085657	0.897615	0.151033	0.464278	0.0435687	0.00463821	0.370932	0.730081	0.65247	0.101209	0.40056	7.56595	0.348963	-0.261552	-0.908046	19.6071	-0.760903	-0.331838	0.247424	-1.86189	0.000574907	0.0595676	-0.351808	-8.37287	1.15282	2.66832	-2.52689	-0.139884	1.91733	-0.836473	-3.36509	7.65028	-1.04977	0.378762	0.498369	-2.34014	-0.977148	6.56297	0.13078	0.103507	6.49141	10.2263	0.909656	0.0986118	0.0323418
pentadecanoate (15:0)	0.000937368	0.0367737	0.00123588	0.00711593	0.00123966	0.00213243	0.00450313	0.0125804	0.000579482	0.00512088	0.0630298	0.00417603	0.0027225	0.00284775	0.148442	5.46962	0.0596918	-0.0861742	4.49418	5.47566	-0.339008	-0.106133	0.0165614	-0.355059	0.000834242	-0.0761175	-0.0942741	-1.14862	12.03	6.58842	-12.0175	9.99355	7.72909	-5.37949	-15.5357	7.39166	-2.88967	7.93359	-9.19251	-9.05183	-1.93496	0.454665	0.00906011	0.00717071	0.449708	0.708449	0.0630186	0.00683157	0.00224056
histidine	0.00381848	0.077897	0.0968447	0.0135019	0.00193574	0.0265266	0.231635	0.580172	0.131565	0.00543812	0.181353	0.00194518	0.0237614	0.208606	0.0103091	-3.50484	-0.153313	-0.239006	-5.92628	-3.41923	0.125728	0.0454011	0.0523364	0.687492	0.00349905	0.113759	0.0536638	11.0679	-2.38881	-5.24386	-10.3289	-4.08373	-1.49563	0.618258	2.05945	7.23858	1.73389	10.3118	4.25738	1.59673	5.77782	1.46719	0.0292367	0.0231396	1.45119	2.28614	0.203359	0.0220452	0.0072302
chrysoeriol	0.00774395	0.116159	0.10787	0.0282913	0.74333	0.186576	0.79615	0.0540293	0.0182504	0.00547586	0.0140339	0.186849	0.80492	0.597298	0.133886	3.37558	0.118046	-0.008419	2.50841	0.653682	0.635183	-0.104926	0.0529038	-2.07751	-0.000586037	-0.00730063	-0.0200569	-3.96209	2.27055	3.98467	-0.359066	1.70586	0.282185	3.08252	-4.69719	7.22115	-5.17092	-1.70443	-0.269641	-0.588958	-2.04124	1.48668	0.029625	0.0234469	1.47047	2.3165	0.20606	0.022338	0.00732622
butyrylputrescine/isobutyrylputrescine	0.00147174	0.0446648	0.012916	0.0174717	0.00698901	0.064252	0.219831	0.947959	0.0122024	0.00636137	0.236509	0.00640804	0.0745733	0.211045	0.0167454	-13.9652	-0.249279	-0.27405	-7.42968	-6.31325	-0.0257448	0.214178	0.088503	1.04514	0.00414298	0.128273	0.0951803	16.5894	-5.32864	-4.77325	-6.63023	-2.86616	-1.54599	-0.0708732	5.43896	6.85272	1.47566	6.8352	2.68748	1.58545	4.84827	2.62078	0.0522243	0.0413334	2.59221	4.08364	0.363252	0.0393785	0.012915
xanthosine	0.00254652	0.0645783	0.0250894	0.0117292	0.707835	0.000808074	0.0153034	0.00887788	0.012319	0.00755457	0.00407008	0.101209	0.000878561	0.016171	0.0128429	-4.86329	-0.128184	-0.00758135	-16.0176	-9.10345	-0.984774	0.0949635	-0.0370683	2.52226	0.000631063	0.286718	0.131161	8.1287	-4.1709	-5.51688	-0.412265	-13.8886	-5.01059	-6.09339	5.42035	-6.45116	8.00441	2.34014	13.5019	4.91066	5.33958	1.166	0.023235	0.0183895	1.15329	1.81684	0.161613	0.0175198	0.00574598
2'-deoxyguanosine	0.0168606	0.172886	0.0377378	0.0239476	0.163165	0.245756	0.0210924	0.71472	0.0122155	0.00823366	0.0628213	0.797994	0.664566	0.0209533	0.0684803	7.33461	0.174125	-0.0597114	2.92983	14.2791	-0.114651	-0.168163	0.0634836	-1.60981	0.000133086	-0.0179647	-0.210435	-7.49555	3.56306	4.24488	-1.83922	1.43897	4.45173	-0.401834	-5.43686	6.25812	-2.89374	0.279543	-0.479189	-4.46273	-2.78892	2.05851	0.04102	0.0324656	2.03607	3.20753	0.285319	0.0309302	0.0101442
cytidine	0.0684091	0.324565	0.229113	0.0738505	0.810577	0.134271	0.0604653	0.404272	0.0646764	0.0106098	0.438238	0.252963	0.112194	0.0561732	0.183009	6.96145	0.248583	0.0190679	-9.31818	21.1803	-0.620394	-0.198491	0.130256	-1.11384	-0.00150873	0.187553	-0.321131	-10.409	1.50615	2.69897	0.261579	-2.03826	2.94092	-0.96841	-2.85812	5.71879	-0.891723	-1.41139	2.2281	-3.0331	-1.72491	4.62202	0.0921028	0.0728956	4.57162	7.20192	0.640632	0.069448	0.0227769
sedoheptulose	0.00128275	0.0444555	0.146039	0.0136595	0.00770968	0.278438	0.141897	0.460476	0.0239655	0.0152219	0.0258791	0.00626586	0.162574	0.14125	0.0129293	-1.085	-0.0578489	-0.0561598	0.725991	-1.71619	-0.0650635	0.0354488	-0.013754	0.619328	0.000885774	-0.0186587	0.0252896	3.86632	-1.95164	-5.22186	-6.40511	1.32027	-1.98116	-0.844368	4.24369	-5.02036	4.12223	6.88912	-1.84287	1.98586	5.32666	0.555941	0.0110782	0.00876797	0.54988	0.866255	0.0770559	0.00835328	0.00273963
phenylacetylalanine	0.0107194	0.135798	0.0440209	0.0360517	0.013508	0.51722	0.230554	0.899916	0.0528718	0.0162097	0.527203	0.0130281	0.535854	0.223991	0.0305284	-8.55573	-0.184559	-0.211111	-1.84823	-5.96769	0.0483783	0.119312	0.0617286	0.492067	0.00313656	0.032417	0.0893558	12.8997	-3.35116	-3.6277	-5.243	-0.731904	-1.50012	0.136713	3.11024	4.90637	0.713185	5.31203	0.697192	1.52791	3.86995	2.55307	0.0508749	0.0402654	2.52523	3.97813	0.353866	0.0383611	0.0125813
uridine	0.00844566	0.119647	0.167346	0.731753	0.185417	0.166028	0.651968	0.696143	0.223634	0.0166548	0.720268	0.226335	0.149242	0.65952	0.565047	-9.66267	-0.0399423	-0.143838	-9.59904	4.14344	-0.317577	0.122422	0.12753	-0.56646	0.0018701	0.187196	-0.0594478	4.48379	-1.81385	-0.376266	-1.71201	-1.82176	0.499169	-0.430106	1.52944	4.85793	-0.393471	1.51788	1.92948	-0.487163	0.644666	5.32717	0.106154	0.084017	5.26909	8.30068	0.73837	0.0800434	0.0262519
(3'-5')-uridylyladenosine	0.124739	0.424911	0.203659	0.466947	0.0774909	0.727959	0.162906	0.923689	0.745062	0.0170477	0.463934	0.227132	0.883887	0.147319	0.143886	-2.29733	-0.0234809	-0.0590979	-0.535694	4.0674	-0.0204525	0.00759597	0.0336581	0.320827	0.000496695	0.00410206	-0.0631051	3.64147	-1.62007	-0.830966	-2.64248	-0.381934	1.84081	-0.104059	0.356505	4.81654	0.837186	1.5145	0.158838	-1.94272	1.96686	1.41804	0.0282573	0.0223645	1.40258	2.20956	0.196547	0.0213068	0.00698801
quinate	0.0220211	0.200549	0.208399	0.121062	0.116684	0.15031	0.742815	0.306355	0.0411438	0.0176063	0.0797242	0.602986	0.333043	0.975698	0.67402	2.94948	0.0789778	-0.0636479	3.50989	-1.03506	0.314728	-0.0955052	0.0433016	-1.30184	0.000247361	-0.0387077	0.00139836	-1.11921	1.59769	2.1469	-2.18606	1.92222	-0.359828	1.23	-3.44307	4.75979	-2.60943	0.57936	-1.1513	0.0330677	-0.46435	1.84609	0.036787	0.0291154	1.82596	2.87653	0.255876	0.0277384	0.00909738
spermidine	0.0136908	0.158689	0.76044	0.116002	0.0572379	0.0388499	0.337546	0.146355	0.561495	0.0177186	0.0549441	0.0454071	0.0275853	0.382355	0.0806531	0.504133	-0.065961	-0.0716631	5.26043	-2.67884	-0.407968	0.0147677	-0.0353327	1.24906	0.00115569	-0.110633	0.0353174	5.11756	0.33389	-2.19232	-3.00943	3.52242	-1.13865	-1.94943	0.650944	-4.74867	3.06113	3.30956	-4.02331	1.02114	2.59602	1.50988	0.0300873	0.0238129	1.49342	2.35266	0.209276	0.0226866	0.00744056
guanosine-2',3'-cyclic monophosphate	0.117842	0.424911	0.672764	0.961028	0.0677179	0.842101	0.574056	0.610888	0.570139	0.01808	0.960105	0.149321	0.87576	0.649714	0.483445	-3.04046	-0.00689258	-0.288179	1.39971	-6.38912	-0.511629	-0.0622807	0.151449	-0.0956926	0.00290878	-0.020198	0.0750922	6.78907	-0.466313	-0.0530492	-2.8024	0.217039	-0.628873	-0.566131	-0.635716	4.71347	-0.0543072	1.92894	-0.170094	0.50277	0.797508	6.52021	0.129928	0.102833	6.44912	10.1596	0.903729	0.0979693	0.0321311
(3'-5')-guanylylcytidine	0.157043	0.450103	0.157339	0.3622	0.0811771	0.699427	0.577024	1	0.547227	0.0188233	0.393036	0.227132	0.883887	0.619477	0.105251	-2.22181	-0.0253068	-0.0483538	-0.497983	-1.15108	2.33136e-16	0.0120389	0.0271051	0.318515	0.000414865	0.00342625	0.0149733	3.5525	-1.87586	-1.07223	-2.58853	-0.425078	-0.623711	1.42012e-15	0.676473	4.64388	0.995094	1.5145	0.158838	0.551885	2.29728	1.18442	0.023602	0.01868	1.17151	1.84554	0.164166	0.0177965	0.00583674
1-palmitoyl-GPE (16:0)	0.0335785	0.249079	0.245813	0.936739	0.877484	0.0114602	0.617552	0.501024	0.780766	0.0190074	0.899532	0.75441	0.0107306	0.600189	0.970477	3.44591	0.00411399	-0.00633479	13.1786	-2.07148	-0.25326	-0.010952	-0.0546137	0.0888323	0.000189847	-0.248442	0.0320442	-0.125631	1.43875	0.0861989	-0.167703	5.56301	-0.555065	-0.762905	-0.304329	-4.62719	0.137243	0.342731	-5.69568	0.584071	-0.0401757	2.39508	0.0477267	0.0377737	2.36897	3.73196	0.331969	0.0359872	0.0118028
adenine	0.0753118	0.339903	0.104659	0.0544829	0.932202	0.971732	0.0871678	0.512102	0.0467871	0.0207639	0.186784	0.549853	0.657914	0.0822715	0.0988865	8.40634	0.223396	-0.00531852	-0.138855	14.2562	-0.375134	-0.179296	0.0805314	-1.68135	-0.000566973	0.0325484	-0.215106	-11.2722	2.30343	3.07186	-0.0924034	-0.0384672	2.507	-0.741613	-3.26971	4.47784	-1.70477	-0.671737	0.48971	-2.5731	-2.36572	3.64949	0.0727234	0.0575576	3.6097	5.68656	0.505836	0.0548354	0.0179844
guanosine	0.0599046	0.324565	0.428553	0.200423	0.415789	0.471728	0.135588	0.412091	0.206228	0.024346	0.284217	0.716705	0.334706	0.128988	0.334538	6.76247	0.241415	-0.110011	-6.0158	23.4065	-0.975522	-0.178938	0.153976	-2.60378	0.000683206	0.154667	-0.352919	-11.0925	0.913022	1.63568	-0.941767	-0.821166	2.02813	-0.950247	-1.60787	4.21856	-1.30083	0.398839	1.14661	-2.08011	-1.14708	7.40668	0.147593	0.116814	7.32593	11.5409	1.0266	0.111289	0.0364996
3-sulfo-alanine	0.0386869	0.259164	0.187768	0.160021	0.00935174	0.084468	0.399703	0.416079	0.648299	0.0243599	0.678876	0.0179745	0.10992	0.573743	0.038199	-1.67794	-0.0365684	-0.0931416	2.4831	-1.50629	-0.12878	0.00749172	0.0205195	-0.12187	0.00107855	-0.0404582	0.0142343	4.57075	-1.69959	-1.8588	-5.98193	2.54286	-0.979175	-0.941104	0.505035	4.21765	-0.456776	4.72365	-2.25018	0.629419	3.54602	0.987261	0.0196731	0.0155705	0.976497	1.53833	0.136839	0.0148341	0.00486515
enterolactone	0.0426477	0.263164	0.0439138	0.0348143	0.474297	0.301645	0.449172	0.0927807	0.0344488	0.0246868	0.184835	0.153772	0.193283	0.467206	0.0318752	-7.18136	-0.156891	-0.0275494	2.63549	-2.89609	-0.723017	0.118788	-0.0442726	0.992285	0.000940282	-0.0651572	0.0407244	10.6381	-3.35445	-3.67764	-0.815936	1.24462	-0.86818	-2.43661	3.69283	-4.19648	1.71511	1.89907	-1.67116	0.830432	3.80596	2.14085	0.0426607	0.0337642	2.11751	3.33582	0.296731	0.0321673	0.0105499
nonadecanoate (19:0)	0.0338297	0.249079	0.0545215	0.105731	0.0386242	0.112587	0.0826919	0.102348	0.0191446	0.024744	0.332024	0.119353	0.149969	0.0647738	0.4537	8.44505	0.125616	-0.153123	6.0502	11.0005	-0.887283	-0.190686	0.0568196	-0.857755	0.00137503	-0.0963857	-0.179926	-3.08264	3.07095	2.29232	-3.53054	2.22434	2.56723	-2.32786	-4.6149	4.19281	-1.15418	2.16198	-1.92453	-2.85629	-0.858579	2.74998	0.0547987	0.043371	2.71999	4.28495	0.381159	0.0413197	0.0135517
2'-AMP	0.0838064	0.353234	0.486918	0.655736	0.0649563	0.696798	0.711695	0.72377	0.982932	0.0247455	0.577221	0.100426	0.587407	0.786396	0.372297	-3.63993	-0.0452458	-0.207154	-1.95408	-2.91557	-0.247733	-0.00160645	0.0951266	-0.775617	0.0025009	0.0507964	0.0312389	6.28944	-0.790589	-0.493168	-2.85286	-0.429103	-0.40641	-0.388209	-0.0232218	4.19272	-0.623369	2.34868	0.605804	0.296203	1.0463	4.60407	0.0917453	0.0726126	4.55387	7.17396	0.638145	0.0691784	0.0226885
xanthine	0.048737	0.279279	0.256975	0.161215	0.57795	0.271957	0.177315	0.884664	0.0853669	0.0253704	0.27667	0.977659	0.36453	0.184799	0.158278	-2.05198	-0.0542103	0.0144176	-1.95138	-4.02114	0.0321326	0.055878	-0.0300763	0.526701	1.0331e-05	0.0285333	0.0577382	3.5874	-1.39641	-1.85131	0.622105	-1.34259	-1.75619	0.157764	2.53077	-4.15336	1.32631	0.0303983	1.06619	1.7153	1.86984	1.46947	0.0292821	0.0231756	1.45345	2.28969	0.203675	0.0220795	0.00724143
2'-deoxyadenosine	0.0144186	0.163411	0.154179	0.0513514	0.741207	0.0355355	0.0197601	0.282765	0.0474673	0.0254771	0.652707	0.473133	0.0446322	0.0229838	0.135099	6.884	0.227701	-0.0207368	13.099	25.7987	-0.65694	-0.177299	0.0741798	-0.488533	-0.000687001	-0.220321	-0.358469	-9.62998	1.89639	3.14783	-0.36221	3.64826	4.56109	-1.30568	-3.25062	4.14676	-0.497991	-0.818303	-3.33261	-4.31097	-2.03188	3.63005	0.072336	0.057251	3.59047	5.65626	0.503141	0.0545433	0.0178886
uridine 2'-monophosphate (2'-UMP)*	0.0218974	0.200549	0.10621	0.163097	0.0495401	0.505433	0.613461	0.231622	0.158024	0.0255646	0.438411	0.0521524	0.401417	0.6532	0.123995	-6.74945	-0.108168	-0.148662	-2.2017	-2.58323	0.611707	0.0829731	0.0602193	-0.710777	0.00213454	0.0524016	0.0336067	8.1734	-2.2874	-1.83963	-3.1945	-0.754384	-0.561849	1.49568	1.87147	4.14138	-0.891348	3.12785	0.975123	0.497204	2.12159	2.95071	0.0587987	0.0465368	2.91854	4.59773	0.408981	0.0443359	0.0145409
lysylalanine	0.0172886	0.172886	0.0638769	0.0959799	0.0498435	0.358327	0.311161	0.83638	0.0777633	0.0293874	0.982955	0.0470281	0.370654	0.301086	0.0893738	-24.9199	-0.414567	-0.435864	-9.28485	-16.4238	0.270563	0.343819	0.167839	0.0543518	0.00654483	0.165923	0.247613	28.0671	-2.87331	-2.39878	-3.18653	-1.08236	-1.21533	0.225076	2.63839	3.92706	0.0231895	3.26291	1.05047	1.24637	2.47869	8.67287	0.172824	0.136783	8.57831	13.5139	1.2021	0.130314	0.0427392
CMP	0.268047	0.543145	0.360456	0.626791	0.120186	0.214572	0.678667	0.881329	0.937748	0.0303056	0.371857	0.286186	0.238293	0.784348	0.252504	-2.91678	-0.0291406	-0.0920477	-4.20481	-1.92933	-0.0609648	0.00345225	0.0518048	0.766752	0.000810856	0.072443	0.0185626	4.9977	-1.07678	-0.53986	-2.1546	-1.56939	-0.457102	-0.162377	0.0848199	3.88088	1.04741	1.29431	1.46846	0.299156	1.41312	2.7088	0.0539781	0.0427215	2.67926	4.22078	0.375451	0.040701	0.0133487
gamma-glutamylcitrulline*	0.137197	0.430013	0.0628907	0.0606911	0.787406	0.152475	0.097255	0.611944	0.0378243	0.0306279	0.206439	0.632179	0.089085	0.0997658	0.0686378	-7.83407	-0.15848	0.0125908	5.11064	-10.0618	0.211872	0.144874	-0.0515889	1.17618	0.000332666	-0.122448	0.146171	9.85261	-2.89238	-2.9363	0.294748	1.90767	-2.38413	0.564371	3.55984	-3.8651	1.60688	0.531063	-2.48234	2.35595	2.78616	2.70852	0.0539726	0.0427171	2.67899	4.22035	0.375412	0.0406968	0.0133474
cytidine diphosphate	0.0633496	0.324565	0.260474	0.289861	0.0574209	0.961314	0.106563	0.860041	0.604396	0.0310781	0.307684	0.0880113	0.83913	0.139297	0.163175	-6.00645	-0.110927	-0.205778	0.226116	15.4489	0.1155	0.0376375	0.082225	1.43829	0.00250618	-0.0174899	-0.198914	10.4245	-1.38355	-1.28224	-3.00541	0.0526583	2.28379	0.191947	0.57699	3.8434	1.22592	2.49607	-0.22121	-2.00021	1.83915	4.34135	0.0865099	0.0684691	4.29401	6.76459	0.60173	0.0652308	0.0213938
aconitate [cis or trans]	0.0472961	0.274102	0.275025	0.180589	0.497656	0.414211	0.927831	0.436278	0.0869523	0.0313097	0.0391792	0.868975	0.980904	0.899865	0.588113	2.37573	0.0617752	-0.0216451	1.66782	0.273437	0.221509	-0.0672629	0.0336854	-1.69222	-7.40514e-05	-0.000843974	-0.00558864	-1.40794	1.33196	1.73806	-0.769455	0.945376	0.098386	0.895999	-2.50981	3.8324	-3.51066	-0.179513	-0.0259815	-0.136784	-0.604594	1.78364	0.0355425	0.0281305	1.76419	2.77923	0.24722	0.0268	0.00878964
isoleucylglycine	0.0263678	0.224126	0.141945	0.330681	0.234927	0.210313	0.615045	0.711174	0.17596	0.0322688	0.821904	0.233746	0.208241	0.607361	0.301738	-26.6162	-0.310065	-0.314084	-21.1162	-11.7085	0.758378	0.356108	0.250822	-0.891494	0.00462085	0.39116	0.176067	21.8298	-1.98081	-1.158	-1.48209	-1.58882	-0.559219	0.407199	1.76381	3.78792	-0.245503	1.48693	1.59843	0.57202	1.24433	13.437	0.267759	0.21192	13.2905	20.9372	1.86243	0.201897	0.0662165
phenylacetylglycine	0.00436486	0.0856185	0.0760668	0.107818	0.0531013	0.00116719	0.505534	1	0.0898158	0.032386	0.016713	0.0490372	0.00111716	0.493646	0.0901401	-1.82701	-0.0310349	-0.0335788	-8.31945	-0.805891	1.31911e-15	0.0254831	0.012783	0.899153	0.000508769	0.155473	0.0122105	2.21066	-2.66418	-2.27107	-3.10468	-12.2653	-0.754191	1.3878e-14	2.47312	3.7826	4.85172	3.20784	12.4486	0.777303	2.46905	0.68577	0.0136653	0.0108155	0.678293	1.06855	0.0950507	0.010304	0.00337942
guanine	0.0679306	0.324565	0.822773	0.653037	0.1787	0.540101	0.261982	0.47645	0.520699	0.0372283	0.370609	0.24813	0.41541	0.243659	0.895992	1.81911	0.073822	-0.205358	-5.0781	15.9907	-0.837695	-0.0811628	0.131461	-2.11433	0.00246255	0.127845	-0.246866	-1.38183	0.244273	0.497465	-1.74848	-0.689415	1.37806	-0.811572	-0.725348	3.5822	-1.05059	1.42979	0.942632	-1.44715	-0.142121	7.44701	0.148396	0.11745	7.36582	11.6038	1.03219	0.111895	0.0366983
2-hydroxyphenylacetate	0.0770797	0.343979	0.618465	0.482124	0.0328438	0.119326	0.869105	0.831948	0.535111	0.0375929	0.22873	0.0710417	0.186085	0.99527	0.114718	-0.711703	-0.0204998	-0.0762837	2.74964	-0.359262	0.041221	-0.0134948	0.0226091	-0.523876	0.000816214	-0.0400037	0.000189494	3.70004	-0.553557	-0.80015	-3.76206	2.16222	-0.179332	0.231316	-0.698558	3.56847	-1.50776	2.74496	-1.70846	0.00643422	2.20423	1.28569	0.0256199	0.0202771	1.27167	2.00333	0.178202	0.0193181	0.00633579
vanillactate	0.117831	0.424911	0.728393	0.480844	0.232862	0.368153	0.407076	0.266249	0.233165	0.0377781	0.313272	0.624654	0.536643	0.383842	0.884901	1.0491	0.0440119	-0.0646824	2.87622	4.12377	0.519692	-0.0615715	0.0482915	-0.898948	0.000345771	-0.0348637	-0.0641285	0.565567	0.381285	0.802718	-1.49056	1.05686	0.961859	1.36271	-1.48931	3.56156	-1.20895	0.543365	-0.695744	-1.01747	0.157436	2.75148	0.0548286	0.0433946	2.72148	4.28729	0.381367	0.0413423	0.0135591
phenylacetate	0.189674	0.494342	0.715004	0.598562	0.0668983	0.867011	0.722444	0.531897	0.589308	0.037912	0.33323	0.118222	0.610907	0.830948	0.249156	-1.0307	-0.0300258	-0.114083	-0.462848	-1.56118	0.250723	-0.0232472	0.0450035	-0.798538	0.00128991	0.0264727	0.0136886	4.7801	-0.401406	-0.586819	-2.81711	-0.182243	-0.3902	0.704482	-0.60255	3.55659	-1.15077	2.17211	0.566099	0.232727	1.42585	2.56772	0.051167	0.0404966	2.53973	4.00097	0.355898	0.0385813	0.0126535
adenosine-2',3'-cyclic monophosphate	0.295223	0.559717	0.313863	0.447665	0.106124	0.762993	0.358244	0.901452	0.702767	0.0414109	0.691956	0.193193	0.843372	0.386384	0.245286	-7.41541	-0.106665	-0.221689	-2.00597	-10.362	-0.1146	0.0387632	0.103957	0.724678	0.00237483	0.024081	0.142292	11.5553	-1.20718	-0.871394	-2.28828	-0.330157	-1.08258	-0.134599	0.419978	3.4342	0.436537	1.67162	0.215254	1.01123	1.44079	6.14277	0.122407	0.0968801	6.0758	9.57153	0.851415	0.0922982	0.0302711
valylglycine	0.0396368	0.259164	0.135563	0.205529	0.120527	0.382696	0.575874	0.849648	0.167738	0.0471271	0.967909	0.116077	0.391663	0.568055	0.191327	-35.9528	-0.569088	-0.601487	-17.8879	-17.2817	0.507241	0.482463	0.28477	-0.209203	0.0089845	0.3223	0.259605	38.9057	-2.02832	-1.61117	-2.15159	-1.02029	-0.62571	0.206463	1.81151	3.26013	-0.0436729	2.19163	0.998403	0.639372	1.68114	17.7254	0.353214	0.279554	17.5321	27.6193	2.45682	0.266333	0.0873494
ophthalmate	0.0455036	0.266745	0.120566	0.0644082	0.0114969	0.253004	0.276171	0.941189	0.404927	0.0496551	0.432926	0.0149513	0.372917	0.352364	0.0252874	-2.3944	-0.0635038	-0.0975416	1.55363	-2.30318	-0.0123598	0.0161699	0.017505	-0.271722	0.0013008	-0.0211773	0.0279991	6.04309	-2.15124	-2.86319	-5.55664	1.41124	-1.32802	-0.0801174	0.966877	3.19147	-0.903352	5.05327	-1.04473	1.09818	4.15851	1.11303	0.0221794	0.0175541	1.1009	1.7343	0.154271	0.0167238	0.00548493
pyridoxamine	0.0428659	0.263164	0.346973	0.226767	0.0384633	0.416484	0.563631	0.484462	0.460181	0.0497867	0.635117	0.0443743	0.424	0.614442	0.145875	-2.6221	-0.0711909	-0.131431	-2.19139	-2.37631	-0.259821	0.029919	0.0370216	0.335161	0.00182054	0.0396203	0.0302407	6.00814	-1.1127	-1.51605	-3.53637	-0.94018	-0.647165	-0.795477	0.844983	3.18802	0.526287	3.3404	0.923184	0.560218	1.95279	2.35652	0.0469583	0.0371656	2.33082	3.67187	0.326624	0.0354078	0.0116127
indolelactate	0.0515754	0.284031	0.15429	0.148105	0.851766	0.380509	0.346031	0.0300561	0.0746316	0.0503379	0.0933641	0.240781	0.752505	0.308455	0.175253	-3.52212	-0.0717264	-0.00596316	-1.88497	-3.22878	-1.00261	0.0750013	-0.0290583	1.21993	0.000626737	0.011692	0.0520755	4.28837	-1.89566	-1.93729	-0.203499	-1.02571	-1.11526	-3.89325	2.68656	-3.17368	2.42959	1.45852	0.34553	1.22356	1.76781	1.85799	0.0370241	0.0293031	1.83773	2.89508	0.257525	0.0279172	0.00915603
2'-deoxycytidine	0.0200875	0.193295	0.0248667	0.0284425	0.802993	0.818249	0.00902481	0.323784	0.0137122	0.0546184	0.0728773	0.421545	0.428845	0.0100386	0.0492924	13.0594	0.247273	0.0134058	-0.773731	29.4562	-0.509445	-0.244499	0.0471896	-2.2893	-0.000670251	0.0518513	-0.416943	-13.0417	4.18499	3.97655	0.272392	-0.250681	6.05801	-1.17785	-5.21459	3.06869	-2.71466	-0.928705	0.912372	-5.83289	-3.20104	3.12053	0.0621828	0.0492152	3.08651	4.86234	0.43252	0.0468875	0.0153778
phosphocholine	0.0614332	0.324565	0.756686	0.904762	0.824744	0.145695	0.898691	0.510793	0.711952	0.0549531	0.276905	0.997918	0.153671	0.917846	0.940296	1.27297	-0.00971964	0.014285	-7.24928	-0.808862	-0.386841	0.0228821	-0.0565764	1.34356	2.45699e-06	0.129769	0.00962873	0.398312	0.33939	-0.130044	0.241485	-1.95406	-0.138401	-0.74411	0.406021	-3.06092	1.3255	0.0028324	1.89974	0.112069	0.0813375	3.75076	0.0747412	0.0591546	3.70986	5.84434	0.519871	0.0563569	0.0184834
(3'-5')-cytidylylcytidine*	0.0830613	0.353234	0.157388	0.195457	0.087177	0.540307	0.639885	0.990151	0.223761	0.0565552	0.752363	0.0968396	0.599264	0.642268	0.155138	-10.8765	-0.191852	-0.229281	-3.95227	-4.68583	-0.0107693	0.13322	0.0864346	0.541844	0.00320397	0.0618513	0.0683758	14.3108	-1.87554	-1.6602	-2.50688	-0.689039	-0.518567	-0.0133982	1.5289	3.02454	0.34574	2.38887	0.585633	0.514724	1.89011	5.79915	0.11556	0.0914607	5.73592	9.0361	0.803788	0.087135	0.0285778
N-acetylputrescine	0.00219699	0.0622482	0.0367295	0.0236549	0.00849078	0.0590682	0.11471	0.393547	0.0229888	0.0591707	0.0841932	0.00699084	0.0559781	0.109246	0.0201682	-4.37002	-0.103121	-0.118473	3.56471	-4.1679	-0.16716	0.0785955	0.0177473	0.835118	0.00186058	-0.0671279	0.0627324	7.17158	-3.60126	-4.26459	-6.19041	2.97	-2.2043	-0.993864	4.31062	2.96784	2.54659	6.62962	-3.03749	2.25683	4.5266	1.21347	0.0241808	0.0191381	1.20024	1.8908	0.168192	0.018233	0.00597989
(3'-5')-uridylylguanosine	0.407525	0.643461	0.310236	0.396181	0.123979	0.758284	0.856485	0.944552	0.60732	0.0601429	0.687216	0.199084	0.840428	0.801405	0.213783	-3.29945	-0.0533027	-0.0906373	-0.902975	0.831047	-0.0283535	0.023283	0.0393435	0.324892	0.00102875	0.0108222	-0.0170415	5.5626	-1.21813	-0.987553	-2.12173	-0.337047	0.196907	-0.0755236	0.572088	2.94756	0.443845	1.64223	0.219387	-0.274661	1.57296	2.70861	0.0539745	0.0427186	2.67908	4.2205	0.375426	0.0406982	0.0133478
alpha-glutamylglutamate	0.0326888	0.249079	0.211075	0.035323	0.00872559	0.622529	0.226209	0.196496	0.230552	0.0602373	0.370914	0.00792167	0.702898	0.218536	0.0327994	-4.83284	-0.222145	-0.294769	1.64892	-7.21267	0.699305	0.0687142	0.0442514	0.864887	0.0044729	-0.0233059	0.108357	14.9815	-1.58531	-3.65684	-6.13089	0.546856	-1.51842	1.65501	1.50013	2.94561	1.04981	6.3441	-0.419778	1.55169	3.76403	3.04852	0.0607477	0.0480793	3.01528	4.75013	0.422538	0.0458054	0.0150229
hippurate	0.00819162	0.119364	0.205001	0.430795	0.30269	0.00194893	0.782689	1	0.215312	0.0641189	0.0398564	0.289751	0.00183853	0.776301	0.370356	-1.72434	-0.0193357	-0.0209206	-10.8917	-0.502094	1.49844e-15	0.0251446	0.0151062	1.00694	0.000316979	0.20457	0.00760749	1.46663	-1.61368	-0.908052	-1.24136	-10.305	-0.301551	1.01171e-14	1.56606	2.86869	3.48689	1.2826	10.5118	0.310792	1.05123	1.06858	0.0212936	0.016853	1.05693	1.66504	0.14811	0.016056	0.00526589
branched chain 14:0 dicarboxylic acid**	0.00623191	0.102525	0.536084	0.0568114	0.013009	0.0434135	0.0243121	0.360549	0.972886	0.0650871	0.0694498	0.0293157	0.0265803	0.0307856	0.0178453	-0.579813	-0.0500588	-0.0697525	-2.77368	-5.47278	0.124167	-0.000461329	0.0116888	-0.623389	0.000756491	0.0618416	0.0735297	5.14571	-0.69677	-3.01884	-5.31485	-3.36992	-4.22078	1.07654	-0.0368963	2.85041	-2.77205	3.93074	4.08059	3.85745	4.73622	0.832145	0.0165821	0.0131241	0.823072	1.29663	0.115339	0.0125034	0.00410075
indolin-2-one	0.158445	0.450103	0.960651	0.963839	0.179411	0.339111	0.750543	0.271522	0.393225	0.0651474	0.667835	0.329611	0.262638	0.837996	0.571096	0.194211	0.00355613	-0.0997609	-4.06791	-1.96845	0.675489	-0.0541878	0.0509106	-0.4645	0.000973624	0.0908416	0.0185053	3.00151	0.053563	0.0492185	-1.74454	-1.13429	-0.348418	1.34411	-0.994638	2.84928	-0.474043	1.16105	1.37568	0.222804	0.634042	3.62584	0.072252	0.0571845	3.5863	5.6497	0.502557	0.05448	0.0178678
trimethylamine N-oxide	0.0249486	0.223224	0.103604	0.0598801	0.0223758	0.371784	0.363156	0.855748	0.10656	0.0652419	0.625029	0.0213567	0.433505	0.373785	0.0500563	-9.08662	-0.23102	-0.269624	-4.068	-6.544	-0.107708	0.134721	0.0550905	0.575844	0.00402335	0.0644984	0.0937564	16.305	-2.31449	-2.953	-4.35454	-1.0476	-1.06975	-0.197936	2.28382	2.84752	0.542749	4.4311	0.902079	1.04254	3.18098	3.92596	0.0782326	0.0619179	3.88316	6.11734	0.544155	0.0589895	0.0193468
N2-acetyllysine	0.0206373	0.194908	0.0521548	0.0135078	0.00509623	0.460603	0.135957	0.660383	0.0533859	0.065684	0.20107	0.00459531	0.315104	0.135515	0.0113494	-6.51167	-0.217509	-0.243105	1.73816	-6.56995	-0.14018	0.0969037	0.0291293	0.918494	0.0036954	-0.0456292	0.0967463	15.1737	-3.12779	-5.24303	-7.40407	0.844104	-2.02531	-0.485797	3.09783	2.83931	1.63254	7.67498	-1.20346	2.02869	5.58244	2.08187	0.0414854	0.032834	2.05917	3.24392	0.288557	0.0312811	0.0102593
3-(3-hydroxyphenyl)propionate	0.204511	0.500124	0.575341	0.461299	0.987313	0.264426	0.142401	0.177184	0.355687	0.0687994	0.735572	0.658083	0.210539	0.171694	0.381556	-1.18482	-0.031749	-0.00051468	2.56068	5.82607	-0.460435	0.0309477	-0.0259339	0.189355	0.000214028	-0.0546747	-0.0774507	2.52566	-0.626636	-0.842655	-0.0172595	1.36923	1.97752	-1.75692	1.08933	-2.78333	0.370577	0.489441	-1.58778	-1.78823	1.02311	1.89077	0.0376773	0.0298201	1.87015	2.94615	0.262069	0.0284097	0.00931757
2-oxindole-3-acetate	0.263462	0.537995	0.592608	0.426225	0.869735	0.338542	0.416609	0.458562	0.309454	0.0696672	0.392859	0.92662	0.222061	0.41622	0.436665	-3.36289	-0.10308	0.0158562	6.32943	-8.25073	-0.662452	0.103316	-0.0768552	1.51567	0.000130353	-0.157621	0.121409	6.58426	-0.596921	-0.918204	0.178456	1.13587	-0.939896	-0.848363	1.22051	-2.7683	0.99552	0.100045	-1.53625	0.940783	0.895153	5.63373	0.112263	0.0888517	5.5723	8.77834	0.780859	0.0846495	0.0277626
uridine 3'-monophosphate (3'-UMP)	0.220276	0.513433	0.528699	0.514041	0.119265	0.731909	0.916315	0.902106	0.799097	0.0729542	0.825953	0.145265	0.675514	0.936896	0.404571	-14.9922	-0.310323	-0.719845	-7.84922	-3.75431	-0.391078	0.0881404	0.282188	-1.36749	0.00955212	0.177572	0.0415666	26.6636	-0.710406	-0.737926	-2.16276	-0.376034	-0.11417	-0.133699	0.277963	2.71341	-0.239776	1.95708	0.462015	0.0859845	0.967709	21.1038	0.420534	0.332836	20.8737	32.8834	2.92507	0.317094	0.103998
7-methylguanine	0.113004	0.424911	0.257111	0.154441	0.561629	0.700458	0.354121	0.495281	0.116343	0.0750918	0.33742	0.309321	0.909742	0.35626	0.167806	-4.20341	-0.11369	-0.030903	-1.26136	-5.13071	-0.323085	0.0990504	-0.0397589	0.926889	0.000850279	0.00675613	0.075035	7.12034	-1.39591	-1.89467	-0.650708	-0.423502	-1.09349	-0.774096	2.18919	-2.67933	1.139	1.22092	0.123196	1.08782	1.8111	3.01124	0.0600048	0.0474914	2.9784	4.69204	0.41737	0.0452453	0.0148391
N-acetylcysteine	0.177905	0.480061	0.406303	0.272941	0.277573	0.231155	0.623676	0.388118	0.306457	0.0763883	0.636771	0.216357	0.18304	0.619734	0.345009	4.23925	0.117392	0.091805	-6.51638	3.73555	0.614003	-0.0812809	0.0576482	-0.622485	-0.00158856	0.13818	-0.0555704	-6.42155	0.96366	1.33916	1.32322	-1.49762	0.54497	1.007	-1.22969	2.65924	-0.523606	-1.56138	1.72474	-0.551461	-1.11805	4.39911	0.087661	0.0693801	4.35115	6.85459	0.609736	0.0660988	0.0216785
uracil	0.323287	0.584717	0.213425	0.144949	0.821211	0.96857	0.231365	0.446453	0.122065	0.0782691	0.417118	0.501158	0.798069	0.238603	0.152811	-6.55172	-0.162456	-0.0161751	-0.176035	-9.70413	-0.504047	0.133678	-0.0539444	1.05558	0.000733909	-0.0211753	0.139845	10.3514	-1.57458	-1.95932	-0.246483	-0.042773	-1.49675	-0.873987	2.13816	-2.63083	0.938737	0.762645	-0.279435	1.46721	1.90544	4.16092	0.0829146	0.0656235	4.11556	6.48345	0.576722	0.0625199	0.0205047
cytidine 2' or 3'-monophosphate (2' or 3'-CMP)	0.107742	0.424911	0.255212	0.267678	0.10344	0.651518	0.702312	0.852362	0.342773	0.0784136	0.813222	0.107621	0.610081	0.705079	0.238502	-28.5041	-0.549648	-0.742186	-10.0455	-13.3174	0.570717	0.343181	0.263187	-1.41558	0.0106808	0.209975	0.193817	38.9304	-1.40296	-1.35763	-2.31623	-0.499888	-0.42067	0.202667	1.12417	2.62869	-0.257817	2.27306	0.567475	0.416454	1.46762	20.3171	0.404858	0.320429	20.0956	31.6576	2.81604	0.305274	0.100121
(3'-5')-cytidylyluridine*	0.124529	0.424911	0.213039	0.235039	0.105913	0.605966	0.685433	0.974558	0.292697	0.079685	0.802233	0.114513	0.655289	0.700354	0.167883	-2.93624	-0.0549953	-0.0672875	-1.05819	-1.29623	-0.00893806	0.0356301	0.0239579	0.137666	0.000950405	0.0167542	0.018077	4.40342	-1.57633	-1.48163	-2.29045	-0.574356	-0.446602	-0.0346196	1.27305	2.61	0.273478	2.20614	0.493879	0.423661	1.81064	1.8627	0.0371181	0.0293774	1.8424	2.90242	0.258179	0.027988	0.00917926
biotin	0.348777	0.605571	0.736181	0.354277	0.0475256	0.434431	0.977698	0.498771	0.788923	0.081795	0.640543	0.060698	0.427602	0.896146	0.206801	-1.52753	-0.0900049	-0.211736	-3.67856	0.195379	-0.439447	-0.0181645	0.0525318	0.577895	0.00280598	0.0688682	-0.0134323	8.65986	-0.369671	-1.09308	-3.249	-0.900045	0.0303449	-0.767283	-0.292564	2.57979	0.517505	2.93616	0.915136	-0.141909	1.60517	4.13213	0.082341	0.0651695	4.08708	6.4386	0.572732	0.0620873	0.0203628
scyllo-inositol	0.0313332	0.249079	0.158635	0.176639	0.0953599	0.0140744	0.599956	1	0.182132	0.0824591	0.13359	0.0888029	0.0138165	0.589411	0.172794	-6.56258	-0.123239	-0.13334	-17.9536	-3.20016	2.72589e-15	0.0913238	0.0445118	1.94063	0.00202031	0.3328	0.0484873	8.17497	-1.86757	-1.75998	-2.40599	-5.16552	-0.584464	5.59673e-15	1.72965	2.57047	2.04355	2.48593	5.20029	0.602375	1.78186	3.51397	0.0700227	0.0554201	3.47565	5.47538	0.487051	0.052799	0.0173166
N-glycolylneuraminate	0.00895624	0.120202	0.181539	0.10854	0.044049	0.00199396	0.60929	0.840763	0.255304	0.087439	0.0281401	0.0456719	0.00184221	0.620816	0.0890639	-7.60034	-0.197858	-0.23175	-44.358	-3.88722	0.133083	0.0924345	0.0541093	4.73269	0.00334925	0.839084	0.0552253	14.2164	-1.73287	-2.26385	-3.3503	-10.2251	-0.568796	0.218917	1.40262	2.50347	3.99284	3.3018	10.5046	0.549678	2.48261	4.38598	0.0873993	0.069173	4.33816	6.83413	0.607916	0.0659014	0.0216138
1-methyladenosine	0.0188624	0.184997	0.159976	0.327068	0.208506	0.0165466	0.723915	1	0.156392	0.0909175	0.196527	0.197453	0.016014	0.716014	0.302301	-2.04914	-0.0256619	-0.0277653	-5.30887	-0.666367	8.44868e-16	0.0311683	0.0133587	0.492942	0.000420686	0.098929	0.0100965	1.78817	-1.85908	-1.16835	-1.59719	-4.86954	-0.387991	5.53015e-15	1.88196	2.45938	1.65486	1.65026	4.92823	0.399881	1.24257	1.10224	0.0219642	0.0173838	1.09022	1.71748	0.152775	0.0165616	0.00543173
N-acetylhistidine	0.0904515	0.375043	0.437329	0.0881147	0.0173205	0.399753	0.755662	0.674555	0.544039	0.0910174	0.669164	0.0156795	0.407003	0.76032	0.076569	-3.38856	-0.18849	-0.286348	3.67171	-2.01398	-0.24359	0.0388679	0.0459296	0.483595	0.00435505	-0.0664306	0.0290146	13.1504	-0.893704	-2.49474	-4.78853	0.979058	-0.340892	-0.463513	0.682247	2.45815	0.471955	4.96639	-0.962029	0.334065	2.65647	3.79159	0.075555	0.0597987	3.75025	5.90797	0.525531	0.0569705	0.0186847
uridine-2',3'-cyclic monophosphate	0.542728	0.751094	0.582375	0.586377	0.154478	0.841604	0.620295	0.850511	0.947265	0.0931323	0.921607	0.223421	0.85932	0.672424	0.411326	-4.5148	-0.0889586	-0.219532	-1.5824	-6.30308	-0.209035	0.00792905	0.0880732	0.212295	0.00260061	0.0258201	0.0785755	9.13282	-0.614453	-0.607571	-1.89443	-0.217735	-0.550536	-0.205255	0.0718196	2.43237	0.106913	1.53036	0.192952	0.466846	0.95201	7.34767	0.146417	0.115883	7.26756	11.449	1.01842	0.110402	0.0362088
pyridoxate	0.0337277	0.249079	0.395143	0.170934	0.047086	0.695145	0.503673	0.47834	0.76407	0.0935137	0.910523	0.0369346	0.759062	0.535915	0.154025	3.35942	-0.121213	-0.174531	-1.44868	-4.00657	-0.379901	-0.0167528	-0.0405967	0.111988	0.00281999	0.0207583	0.0541827	8.40596	0.990036	-1.79265	-3.26128	-0.431638	-0.757779	-0.807754	-0.328584	-2.4278	0.122123	3.59338	0.335907	0.69708	1.8974	3.39324	0.0676169	0.053516	3.35624	5.28726	0.470317	0.050985	0.0167216
N-formylphenylalanine	0.11661	0.424911	0.928044	0.26612	0.170804	0.0133782	0.42379	0.644128	0.768681	0.0935743	0.405275	0.144404	0.0142416	0.424635	0.220751	0.311813	-0.0863459	-0.089908	16.5419	-4.57485	-0.225459	0.0153726	-0.0380187	-0.829878	0.00144324	-0.297756	0.0671168	6.39934	0.0980945	-1.36317	-1.79341	5.26134	-0.923656	-0.511729	0.321862	-2.42708	-0.966062	1.96318	-5.14342	0.92176	1.54195	3.1787	0.0633419	0.0501325	3.14404	4.95298	0.440582	0.0477615	0.0156644
1-methyl-beta-carboline-3-carboxylic acid	0.187801	0.494342	0.599363	0.455243	0.104286	0.947042	0.898528	0.664281	0.874616	0.0963453	0.31708	0.147287	0.763851	0.857725	0.258276	-2.31963	-0.0675293	-0.144177	-0.282643	0.855817	0.263396	-0.0102204	0.0467527	-1.28226	0.00178037	0.0237326	-0.0177138	7.1986	-0.585465	-0.855328	-2.30732	-0.0721242	0.138626	0.479639	-0.17168	2.39456	-1.19756	1.94294	0.328904	-0.195177	1.3916	3.96203	0.0789514	0.0624868	3.91884	6.17355	0.549155	0.0595315	0.0195246
(3'-5')-cytidylyladenosine	0.0822666	0.353234	0.184587	0.190783	0.104793	0.560249	0.61505	1	0.216838	0.0972116	0.829868	0.0977485	0.602372	0.604778	0.0990097	-1.12059	-0.0219072	-0.0237029	-0.421769	-0.56887	1.8332e-16	0.0152954	0.00767191	0.0413292	0.000359135	0.00690082	0.00861924	2.01532	-1.71643	-1.68394	-2.30203	-0.653153	-0.559211	2.02588e-15	1.55923	2.38462	0.234249	2.37852	0.580393	0.576348	2.36434	0.65286	0.0130095	0.0102965	0.645742	1.01727	0.0904893	0.00980955	0.00321725
3'-AMP	0.391761	0.633731	0.483655	0.428861	0.122018	0.848838	0.835765	0.838962	0.739155	0.0973334	0.903747	0.150455	0.856486	0.844952	0.334265	-21.7924	-0.497045	-0.922129	-5.61378	-9.62524	-0.839159	0.150045	0.321092	0.971152	0.0121482	0.0980434	0.13342	40.9729	-0.797088	-0.912337	-2.13856	-0.207595	-0.225941	-0.221446	0.365253	2.38323	0.13144	1.92123	0.196907	0.213039	1.14785	27.34	0.544804	0.43119	27.0419	42.6006	3.78945	0.410797	0.13473
2,6-dihydroxybenzoic acid	0.655274	0.824895	0.965287	0.600375	0.100338	0.92968	0.589638	0.652326	0.663859	0.102231	0.502653	0.131263	0.907466	0.606563	0.550536	-0.595655	0.14666	0.467211	-1.19534	-11.8261	-0.871301	0.090988	-0.144708	2.58863	-0.00601212	-0.0290059	0.165588	-11.0371	-0.0472449	0.583757	2.34965	-0.0958546	-0.601986	-0.4986	0.480304	-2.32911	0.759749	-2.06185	-0.126325	0.573356	-0.670507	12.6078	0.251235	0.198843	12.4703	19.6452	1.7475	0.189438	0.0621303
prolylalanine	0.522669	0.730305	0.746326	0.736408	0.404387	0.444995	0.607795	0.828488	0.529307	0.10676	0.28659	0.584904	0.327378	0.576131	0.980967	1.42225	0.0295156	-0.061235	-3.47925	3.56999	-0.131293	-0.0427401	0.0450951	-1.40133	0.000565878	0.0852687	-0.0574403	0.135588	0.354637	0.369333	-0.968141	-0.877114	0.571293	-0.236197	-0.709277	2.28178	-1.29297	0.6101	1.16746	-0.625262	0.0258951	4.01043	0.0799158	0.0632501	3.96671	6.24896	0.555863	0.0602587	0.0197631
guanosine 3'-monophosphate (3'-GMP)	0.32446	0.584717	0.489026	0.398363	0.111899	0.886415	0.82532	0.74074	0.713375	0.108493	0.943385	0.126739	0.883107	0.826359	0.322095	-13.2465	-0.329733	-0.592668	-2.58811	-6.31676	-0.847266	0.102216	0.187954	0.351052	0.00817532	0.0490578	0.0922962	26.0118	-0.786409	-0.982354	-2.23094	-0.155342	-0.240671	-0.362902	0.403868	2.26431	0.0771185	2.09856	0.159917	0.239203	1.18278	16.8443	0.335656	0.265658	16.6607	26.2464	2.3347	0.253094	0.0830075
piperidine	0.0128064	0.15189	0.0743644	0.0464189	0.0199768	0.435375	0.358476	0.985182	0.0600087	0.108574	0.799567	0.0183501	0.506576	0.347669	0.0452257	-171.728	-4.1716	-4.57237	-56.6844	-107.595	0.178322	2.82917	0.711879	4.78249	0.0691922	0.874267	1.62393	276.214	-2.69079	-3.2802	-4.54266	-0.897975	-1.08197	0.020159	2.95033	2.26351	0.27729	4.68776	0.752186	1.11082	3.31491	63.8205	1.27175	1.00654	63.1247	99.4437	8.84581	0.958935	0.314503
alanyllysine	0.112091	0.424911	0.212339	0.202255	0.106615	0.579478	0.586851	0.981296	0.252417	0.111779	0.861893	0.101496	0.607091	0.578439	0.19501	-73.1093	-1.50046	-1.66675	-28.3594	-43.76	0.163255	0.983005	0.509121	2.3687	0.0250172	0.482568	0.658689	100.463	-1.57953	-1.62681	-2.28326	-0.619457	-0.606757	0.0254475	1.41345	2.23209	0.189367	2.33702	0.572472	0.621256	1.66245	46.2856	0.922332	0.729988	45.781	72.1212	6.41539	0.695464	0.228092
hexanoylcarnitine (C6)	0.0661598	0.324565	0.139652	0.832905	0.053127	0.017013	0.884328	0.581235	0.227971	0.112367	0.133449	0.0505518	0.0225909	0.902025	0.413468	-2.06384	-0.00473453	0.0505789	-4.9257	-0.254723	0.0882721	0.0234557	0.0113356	0.570883	-0.000757022	0.0816416	0.00316679	1.27753	-1.99759	-0.229968	3.10406	-4.82015	-0.158228	0.616421	1.51095	2.22645	2.04465	-3.16817	4.33894	0.133809	0.947082	1.03316	0.0205878	0.0162944	1.0219	1.60985	0.143201	0.0155238	0.00509135
glycylisoleucine	0.00731496	0.116159	0.0371644	0.0288033	0.268475	0.0169379	0.0151718	0.0591276	0.0263941	0.122401	0.0209127	0.0862539	0.0304603	0.0158602	0.0255766	-4.16611	-0.0916513	-0.0248333	5.54998	-9.1025	0.47823	0.0714495	-0.0122293	-1.40269	0.000677084	-0.0819831	0.131666	6.28302	-3.58462	-3.9574	-1.35481	4.82798	-5.0264	2.96875	4.09151	-2.13525	-4.46595	2.51898	-3.87328	4.94564	4.14064	1.16222	0.0231595	0.0183298	1.14954	1.81094	0.161088	0.0174629	0.00572731
cytidine 2',3'-cyclic monophosphate	0.263596	0.537995	0.347801	0.341915	0.158913	0.700714	0.694367	0.954528	0.460676	0.123875	0.876478	0.170345	0.730116	0.700831	0.302524	-32.8227	-0.663528	-0.869778	-12.3699	-19.9347	-0.253637	0.374817	0.309178	1.35075	0.0122782	0.203863	0.286357	47.9253	-1.11046	-1.12653	-1.8658	-0.423111	-0.432832	-0.0619102	0.843952	2.12261	0.169099	1.7961	0.37871	0.422933	1.24187	29.5579	0.588999	0.466169	29.2356	46.0564	4.09685	0.444122	0.145659
thymine	0.503686	0.715543	0.543722	0.391669	0.89661	0.768335	0.470313	0.833711	0.344353	0.124191	0.715892	0.878429	0.677391	0.476487	0.417195	-5.87463	-0.171164	0.0191687	2.74322	-11.0471	-0.272878	0.144763	-0.0898791	0.930171	0.000331088	-0.071933	0.159928	10.5426	-0.682822	-0.998388	0.14127	0.322366	-0.824058	-0.228833	1.11984	-2.11993	0.400065	0.166395	-0.459089	0.811497	0.93856	8.60345	0.171441	0.135688	8.50965	13.4057	1.19248	0.129271	0.0423971
lyxonate	0.328283	0.586464	0.944495	0.731269	0.0942661	0.316496	0.85039	0.848606	0.641075	0.124875	0.205603	0.161581	0.520568	0.95399	0.357414	-0.195078	-0.019384	-0.098436	3.06086	-0.825931	0.0743618	-0.0200307	0.0268827	-1.12326	0.00110344	-0.0340979	0.00370275	3.65448	-0.075602	-0.376988	-2.41885	1.1993	-0.205424	0.207921	-0.516646	2.11414	-1.61082	1.84903	-0.725594	0.0626449	1.08477	2.58033	0.0514182	0.0406954	2.5522	4.02061	0.357645	0.0387707	0.0127157
arginine	0.120086	0.424911	0.322445	0.226398	0.0775457	0.695363	0.843822	0.993535	0.378503	0.125069	0.79211	0.0744284	0.64226	0.836807	0.208751	-13.6172	-0.348469	-0.480074	-4.91567	-3.8535	0.0140462	0.178452	0.119956	-0.896779	0.00716816	0.10802	0.0592509	24.0117	-1.18176	-1.51762	-2.64166	-0.431303	-0.214623	0.00879471	1.0307	2.1125	-0.287981	2.68977	0.514737	0.224476	1.59605	11.5229	0.229616	0.181732	11.3973	17.9547	1.59712	0.173137	0.0567839
(3'-5')-cytidylylguanosine	0.276897	0.543145	0.278516	0.274001	0.142872	0.697564	0.754995	0.997162	0.370031	0.129964	0.777349	0.153785	0.754326	0.757661	0.227831	-9.66697	-0.194893	-0.228012	-3.09974	-3.90117	-0.00391939	0.115767	0.0747853	0.612093	0.00321638	0.0457279	0.0566947	14.4527	-1.32001	-1.33549	-1.97412	-0.427929	-0.341872	-0.00386124	1.05206	2.07223	0.309274	1.89899	0.342854	0.337959	1.51154	7.32343	0.145934	0.115501	7.24358	11.4112	1.01506	0.110038	0.0360893
1-methylhistamine	0.0653222	0.324565	0.189948	0.0895612	0.0388515	0.0397105	0.455094	0.881012	0.204682	0.131709	0.260086	0.0372515	0.0411363	0.419246	0.0795304	-6.41802	-0.187592	-0.211188	-13.1303	-5.06844	0.0857907	0.092261	0.0385603	1.42286	0.00314876	0.238397	0.0813263	12.9657	-1.68824	-2.47632	-3.52236	-3.49196	-0.855641	0.162816	1.61519	2.05831	1.38496	3.58132	3.44332	0.933902	2.61225	3.80159	0.0757543	0.0599564	3.76015	5.92356	0.526918	0.0571208	0.018734
(14 or 15)-methylpalmitate (a17:0 or i17:0)	0.0606345	0.324565	0.0448591	0.198511	0.36503	0.0345395	0.0973372	0.147073	0.0543682	0.13493	0.157949	0.471499	0.0382872	0.0838009	0.337218	8.2919	0.0817287	-0.0418728	9.09723	9.25831	-0.671931	-0.115177	-0.0249802	-1.26127	0.000473768	-0.160865	-0.145744	-3.70944	3.32581	1.64504	-1.06489	3.68904	2.38319	-1.94442	-3.07454	-2.03318	-1.87195	0.821635	-3.54279	-2.55194	-1.13956	2.4932	0.0496819	0.0393212	2.46601	3.88484	0.345568	0.0374615	0.0122863
2-pyrrolidineacetic acid	0.457262	0.679894	0.104598	0.0991928	0.176614	0.255946	0.265253	0.626258	0.156957	0.135365	0.222383	0.182876	0.35551	0.250591	0.0966334	49.3639	1.00854	0.594742	29.6724	45.6108	-1.60574	-0.604659	-0.214309	-8.8867	-0.00855051	-0.425227	-0.697078	-66.8885	2.30407	2.3623	1.76012	1.40023	1.36627	-0.540734	-1.87831	-2.02984	-1.53485	-1.72562	-1.0898	-1.42037	-2.39124	21.4247	0.42693	0.337897	21.1911	33.3835	2.96956	0.321917	0.105579
deoxycarnitine	0.0440038	0.264023	0.232212	0.0618348	0.0244067	0.219246	0.359536	0.955531	0.199151	0.135778	0.877015	0.0220277	0.231339	0.346187	0.0594485	-6.9026	-0.268347	-0.307261	-7.08024	-7.77314	0.0387899	0.11404	0.046167	0.210313	0.00468278	0.126015	0.118048	17.8764	-1.49324	-2.91322	-4.2146	-1.54856	-1.07919	0.0605424	1.6419	2.02668	0.168354	4.38017	1.49686	1.11484	2.962	4.62255	0.0921135	0.0729041	4.57215	7.20276	0.640706	0.0694561	0.0227796
ribonate	0.235151	0.514839	0.432786	0.314672	0.0837276	0.941606	0.605222	0.853063	0.881167	0.136159	0.667447	0.122084	0.950492	0.713	0.129174	-1.52325	-0.0404673	-0.06787	0.132627	-1.51184	0.0471219	0.00411834	0.016811	-0.216223	0.000833499	0.00206962	0.0156163	4.5746	-0.90366	-1.20475	-2.55294	0.0795475	-0.575604	0.201688	0.162603	2.02377	-0.474653	2.138	0.0674163	0.404435	2.07861	1.68565	0.0335899	0.026585	1.66727	2.62654	0.233638	0.0253277	0.00830674
alanylproline	0.0388046	0.259164	0.0678587	0.051983	0.0506165	0.194029	0.187468	0.559958	0.062046	0.139239	0.459197	0.041673	0.212944	0.1858	0.0491434	-10.4455	-0.232839	-0.186311	-6.15264	-9.88895	-0.338005	0.163065	0.0367808	0.853981	0.00295562	0.10713	0.14613	15.6109	-2.7999	-3.13205	-3.16651	-1.66738	-1.70117	-0.653671	2.90902	2.00065	0.847036	3.42556	1.57677	1.70997	3.20501	3.73067	0.0743409	0.0588378	3.68999	5.81304	0.517087	0.0560551	0.0183844
gamma-glutamyltyrosine	0.192245	0.494342	0.315619	0.126332	0.22206	0.21239	0.170975	0.681708	0.197254	0.139529	0.348679	0.150764	0.259882	0.169589	0.128644	-4.58149	-0.159659	-0.0923558	5.95434	-10.646	0.239005	0.0945743	-0.0375405	-1.14147	0.00169189	-0.096197	0.157216	10.3661	-1.20192	-2.10194	-1.53625	1.57929	-1.79241	0.452375	1.65125	-1.9985	-1.10808	1.91915	-1.38571	1.80054	2.08291	3.81182	0.075958	0.0601177	3.77026	5.93949	0.528335	0.0572744	0.0187843
malonylcarnitine	0.276484	0.543145	0.241448	0.093617	0.0224156	0.402966	0.300773	0.765634	0.422025	0.14007	0.376587	0.0275279	0.345485	0.339145	0.0507596	-2.46987	-0.0820324	-0.116432	1.63013	-3.29729	-0.0767269	0.0236457	0.0166744	0.47474	0.00157984	-0.0345038	0.0440762	7.00558	-1.45587	-2.42657	-4.35163	0.971476	-1.24735	-0.326301	0.927624	1.99451	1.03549	4.02651	-1.11675	1.1342	3.16285	1.69649	0.033806	0.026756	1.678	2.64343	0.235141	0.0254906	0.00836018
3-methylglutarate/2-methylglutarate	0.137436	0.430013	0.272367	0.61302	0.406491	0.477089	0.785553	0.49705	0.34657	0.142325	0.73553	0.540382	0.509889	0.800355	0.452222	-8.75648	-0.0731942	-0.0991852	-5.23268	3.02576	0.697393	0.109266	0.0636436	0.653976	0.00104025	0.0886854	-0.0413028	7.34552	-1.34116	-0.562581	-0.963223	-0.810279	0.297419	0.770638	1.1138	1.97806	0.37064	0.688903	0.745836	-0.276163	0.861705	6.52905	0.130104	0.102972	6.45787	10.1734	0.904955	0.0981022	0.0321747
1,3-diaminopropane	0.120544	0.424911	0.169476	0.0498546	0.0204066	0.794342	0.296378	0.481993	0.188479	0.146724	0.722691	0.0182893	0.719483	0.301868	0.0438082	-6.13043	-0.216097	-0.241921	0.958679	-6.68874	0.37759	0.0867264	0.0326533	0.358561	0.00369451	-0.0244626	0.0969808	14.9205	-1.8012	-3.18624	-4.50686	0.284777	-1.26124	0.800413	1.69588	1.94686	0.38983	4.69351	-0.394653	1.24392	3.35769	3.40352	0.067822	0.0536783	3.36642	5.30329	0.471743	0.0511396	0.0167723
caprylate (8:0)	0.0791777	0.348109	0.474057	0.267429	0.313432	0.158582	0.186245	0.804008	0.674626	0.14708	0.266439	0.23271	0.175649	0.196035	0.480224	1.39995	0.0464197	0.0326817	-3.16804	4.56251	0.064395	-0.0119394	-0.0164302	0.631167	-0.00059137	0.0551364	-0.0650976	-1.79989	0.816424	1.35851	1.20847	-1.86791	1.70762	0.270943	-0.463403	-1.94438	1.36203	-1.49119	1.76556	-1.65731	-0.803962	1.71473	0.0341695	0.0270438	1.69604	2.67186	0.23767	0.0257647	0.00845008
N-lactoyl tyrosine	0.19559	0.494342	0.387683	0.37572	0.167965	0.207453	0.753436	0.963003	0.509529	0.148102	0.236162	0.201472	0.216264	0.788241	0.262736	-2.18794	-0.0448794	-0.0619633	-3.43939	-1.16393	-0.0151492	0.0243457	0.0207211	0.866379	0.00081851	0.061735	0.0145945	3.89734	-1.00806	-1.03766	-1.81015	-1.60211	-0.344162	-0.0503575	0.746525	1.93731	1.47706	1.63059	1.56179	0.293546	1.37532	2.17045	0.0432505	0.034231	2.14678	3.38194	0.300833	0.032612	0.0106958
sebacate (C10-DC)	0.232597	0.514839	0.26965	0.103209	0.0254505	0.117102	0.449592	0.893921	0.468368	0.148824	0.467307	0.0335992	0.140633	0.513973	0.0492291	-2.04864	-0.0700809	-0.0992358	3.27387	-2.04973	-0.0304786	0.0188712	0.0144433	-0.340309	0.00130808	-0.0549808	0.025643	6.34237	-1.35067	-2.31868	-4.1484	2.18225	-0.867286	-0.144977	0.828044	1.93234	-0.830225	3.72895	-1.99038	0.738054	3.20273	1.51676	0.0302245	0.0239215	1.50023	2.36339	0.21023	0.0227901	0.00747449
4-hydroxycinnamate	0.263723	0.537995	0.775611	0.147598	0.101731	0.11163	0.599671	0.26884	0.622269	0.150319	0.963341	0.0626773	0.104851	0.617526	0.122622	-0.65105	-0.0807545	-0.0768795	4.61295	-1.90318	-0.391733	0.0171708	-0.0197788	-0.0281565	0.00139882	-0.0875194	0.0265516	5.816	-0.311793	-1.94078	-2.33449	2.23353	-0.584945	-1.35352	0.547285	-1.92216	-0.0498966	2.89656	-2.30143	0.555109	2.13335	2.08808	0.0416092	0.032932	2.06532	3.2536	0.289418	0.0313745	0.0102899
leucylglycine	0.613926	0.80474	0.492821	0.616331	0.474679	0.622844	0.75129	0.924817	0.664371	0.151567	0.725462	0.551967	0.578908	0.765942	0.515188	-10.3827	-0.147973	-0.171369	-7.20309	-7.21378	0.189398	0.0960357	0.125709	-1.3893	0.00205913	0.150619	0.0994952	12.8045	-0.778922	-0.557087	-0.815161	-0.546339	-0.347319	0.102513	0.479497	1.91374	-0.385673	0.667936	0.620446	0.325852	0.73575	13.3296	0.265619	0.210227	13.1843	20.7699	1.84755	0.200284	0.0656874
glutarate (C5-DC)	0.481404	0.703485	0.946351	0.717593	0.7179	0.420958	0.670919	0.392987	0.688974	0.156803	0.798337	0.596685	0.360451	0.686556	0.530185	-0.135073	-0.0146427	-0.0115756	1.70051	1.35151	-0.254997	0.0122529	-0.01712	0.139408	0.000252245	-0.0362523	-0.018838	1.70795	-0.0730677	-0.397499	-0.397037	0.930029	0.469202	-0.995211	0.441132	-1.8793	0.279051	0.589995	-1.07679	-0.444865	0.707649	1.8486	0.0368371	0.029155	1.82845	2.88045	0.256224	0.0277762	0.00910977
12,13-DiHOME	0.63529	0.816964	0.800509	0.629364	0.896281	0.630176	0.95546	0.388081	0.613983	0.158085	0.631418	0.768808	0.538655	0.930107	0.558089	-1.26376	-0.0488845	-0.0102366	2.42043	0.43273	-0.639279	0.0386031	-0.042228	0.658817	0.000340719	-0.0577226	-0.00999459	3.92843	-0.275943	-0.535654	-0.141722	0.534328	0.0606394	-1.00709	0.560981	-1.87107	0.532304	0.321677	-0.692057	-0.0952699	0.656993	4.57979	0.0912613	0.0722296	4.52985	7.13612	0.634779	0.0688135	0.0225688
val-val-ala	0.224456	0.513433	0.327931	0.319513	0.192566	0.673853	0.661372	0.965452	0.382041	0.164194	0.927259	0.185568	0.652183	0.648614	0.306313	-27.8258	-0.566136	-0.630425	-10.968	-18.0082	-0.15555	0.366472	0.215577	-0.639638	0.00944564	0.216824	0.275836	38.3324	-1.16586	-1.19036	-1.6748	-0.46461	-0.484232	-0.047021	1.02191	1.8329	-0.0991687	1.7112	0.498828	0.504531	1.23013	23.8671	0.475599	0.376417	23.6069	37.1892	3.30808	0.358615	0.117615
creatinine	0.136443	0.430013	0.27568	0.145429	0.0739873	0.121346	0.554561	0.987926	0.293977	0.165989	0.477374	0.0707504	0.12852	0.548509	0.139535	-21.4752	-0.629472	-0.686908	-34.2554	-16.6917	0.0367708	0.307926	0.145009	3.53402	0.0102713	0.612947	0.249407	42.1396	-1.3297	-1.95593	-2.69678	-2.14441	-0.663288	0.0164265	1.26892	1.822	0.809705	2.74986	2.08392	0.674158	1.99845	16.1504	0.321828	0.254714	15.9743	25.1651	2.23851	0.242667	0.0795878
pentose acid*	0.316705	0.581532	0.60793	0.404734	0.0771081	0.433319	0.523758	0.911855	0.940543	0.166455	0.686246	0.124024	0.51481	0.641988	0.166812	-1.10663	-0.0373535	-0.0809371	1.7298	-2.17286	-0.0323097	-0.00235847	0.0173723	-0.233223	0.000950731	-0.0259912	0.0228683	4.59723	-0.571068	-0.967328	-2.64827	0.902486	-0.719613	-0.120293	-0.0810002	1.81919	-0.445344	2.12134	-0.736466	0.515174	1.81705	1.93783	0.0386151	0.0305623	1.9167	3.01948	0.268592	0.0291168	0.00954948
N1,N12-diacetylspermine	0.160754	0.450463	0.259405	0.133219	0.060881	0.455496	0.544783	0.967049	0.282516	0.169076	0.723204	0.055982	0.488509	0.53184	0.131125	-18.7603	-0.551393	-0.625344	-11.432	-14.3456	-0.0840436	0.265438	0.120175	1.42166	0.00949849	0.193907	0.218233	36.4186	-1.38746	-2.04644	-2.93243	-0.854795	-0.680897	-0.0448442	1.30651	1.80356	0.389059	3.0374	0.787433	0.704587	2.06295	13.5214	0.26944	0.213251	13.374	21.0687	1.87412	0.203165	0.0666324
isoleucine	0.27403	0.543145	0.956047	0.554012	0.552332	0.246675	0.496547	0.969489	0.663711	0.169389	0.870451	0.437019	0.253355	0.497909	0.545831	0.21567	-0.0477082	-0.0379302	5.11705	-4.33338	-0.0207425	0.0260233	-0.0320005	-0.172852	0.000745521	-0.0925463	0.0634856	3.19513	0.0598387	-0.66427	-0.667281	1.4354	-0.771619	-0.0415219	0.480537	-1.80172	-0.177463	0.89438	-1.40992	0.768961	0.678997	3.60418	0.0718205	0.056843	3.56489	5.61596	0.499556	0.0541546	0.0177611
(3'-5')-uridylylcytidine*	0.405426	0.642828	0.328417	0.301441	0.166461	0.746036	0.75132	1	0.424602	0.170454	0.7847	0.176833	0.801034	0.75762	0.247241	-5.03579	-0.10731	-0.124074	-1.51875	-2.34007	8.36897e-16	0.0598992	0.0382629	0.349027	0.00175918	0.0216737	0.0334847	8.09215	-1.16447	-1.24526	-1.81915	-0.355065	-0.347274	1.39623e-15	0.921834	1.79545	0.298648	1.75889	0.275191	0.338021	1.43321	4.32454	0.086175	0.068204	4.27739	6.73839	0.5994	0.0649783	0.021311
lysylleucine	0.222853	0.513433	0.261277	0.225645	0.128988	0.825441	0.550391	0.904738	0.310294	0.171511	0.922248	0.123456	0.855966	0.543948	0.214218	-44.9387	-0.986428	-1.06784	-7.74282	-34.0201	0.586845	0.595672	0.287006	0.932723	0.0160058	0.117155	0.508811	66.7627	-1.38062	-1.52082	-2.08012	-0.240499	-0.670769	0.130077	1.21796	1.78929	0.106034	2.12619	0.197632	0.682412	1.57099	32.5496	0.648616	0.513353	32.1948	50.7181	4.51152	0.489074	0.160402
5,6-dihydrothymine	0.114985	0.424911	0.374244	0.0934503	0.045711	0.678147	0.479033	0.982232	0.693709	0.17345	0.595158	0.0422173	0.592078	0.468314	0.0929691	9.18864	0.427006	0.459318	-3.99635	11.0863	-0.0295634	-0.057518	-0.0773145	-1.41304	-0.00695431	0.096067	-0.167386	-28.0439	1.04138	2.42856	3.30065	-0.457911	0.806358	-0.0241732	-0.433843	-1.77809	-0.592584	-3.40785	0.597823	-0.828156	-2.43434	8.82355	0.175827	0.13916	8.72735	13.7486	1.22298	0.132578	0.0434818
phytanate	0.450737	0.678101	0.257105	0.248662	0.847826	0.985049	0.307823	0.687258	0.145654	0.173577	0.498405	0.734954	0.871337	0.277103	0.431275	7.27754	0.148325	-0.0171856	0.104886	9.95521	0.320676	-0.153092	0.0456627	-1.08203	-0.000447928	0.0167326	-0.158214	-6.17361	1.39593	1.42775	-0.209013	0.0203403	1.2255	0.44378	-1.95434	1.77736	-0.767994	-0.371497	0.176231	-1.32482	-0.906991	5.21341	0.103888	0.0822228	5.15657	8.12342	0.722602	0.078334	0.0256913
o-tyrosine	0.0883665	0.369401	0.592821	0.153519	0.145373	0.54591	0.589374	0.939988	0.306939	0.175778	0.958923	0.122918	0.500921	0.575989	0.151455	-1.24599	-0.0791094	-0.0644426	1.40242	-1.96061	0.0236685	0.0385445	-0.0181648	-0.0315628	0.00102929	-0.0290272	0.0299268	5.22072	-0.596558	-1.90075	-1.95632	0.678854	-0.602438	0.0817581	1.22821	-1.76484	-0.0559182	2.1308	-0.763105	0.625509	1.91449	2.08864	0.0416202	0.0329407	2.06586	3.25446	0.289494	0.0313828	0.0102926
suberate (C8-DC)	0.281103	0.549282	0.179677	0.0941611	0.0328215	0.141325	0.435594	0.457852	0.275764	0.176166	0.6706	0.0409004	0.132062	0.481642	0.0511585	-2.9182	-0.0807371	-0.0993595	3.28752	-2.34125	-0.197205	0.0334416	0.0145422	0.212511	0.0013363	-0.0626729	0.0307226	6.89122	-1.74307	-2.42009	-3.76305	1.98532	-0.897495	-0.849849	1.32941	1.76265	0.469702	3.45122	-2.05552	0.801115	3.1527	1.67417	0.0333612	0.026404	1.65592	2.60865	0.232047	0.0251552	0.00825018
2,3-dihydroxyisovalerate	0.54324	0.751094	0.212483	0.130703	0.0884668	0.925685	0.596403	0.605046	0.333343	0.177457	0.466388	0.0914669	0.83734	0.590357	0.129408	14.9477	0.389823	0.371825	-0.948822	8.71058	-0.755707	-0.163654	-0.0818972	-2.12899	-0.00537018	0.038575	-0.130285	-25.6698	1.57886	2.06631	2.49022	-0.101325	0.590473	-0.575899	-1.15045	-1.7554	-0.832117	-2.45261	0.223727	-0.600758	-2.07672	9.46739	0.188656	0.149314	9.36417	14.7519	1.31222	0.142252	0.0466546
1-(1-enyl-palmitoyl)-GPE (P-16:0)*	0.154965	0.450103	0.395628	0.128533	0.0357672	0.102752	0.379417	0.869838	0.47981	0.180029	0.691037	0.0387142	0.0906204	0.482061	0.0995087	-2.75679	-0.115761	-0.159997	6.40693	4.46735	-0.0689007	0.0337114	0.0239199	0.32995	0.00227423	-0.125054	-0.0511053	8.58551	-0.988875	-2.08382	-3.63899	2.32353	1.02842	-0.178314	0.804795	1.74113	0.437951	3.52729	-2.46307	-0.800276	2.35879	2.78781	0.0555526	0.0439676	2.75741	4.3439	0.386402	0.0418881	0.0137381
gamma-glutamylvaline	0.683762	0.846404	0.677274	0.624402	0.825491	0.727935	0.668315	0.50196	0.466887	0.183209	0.731575	0.963505	0.624461	0.675729	0.647592	-4.63669	-0.109396	0.0382821	3.81422	-7.44529	-1.06501	0.126071	-0.0857622	1.02731	-0.000115981	-0.0999635	0.106769	6.67187	-0.459271	-0.543778	0.240429	0.381969	-0.473289	-0.761091	0.83109	-1.72383	0.376532	-0.0496725	-0.543681	0.461681	0.506169	10.0958	0.201178	0.159224	9.98568	15.731	1.39932	0.151694	0.0497511
acetylagmatine	0.314056	0.580321	0.287505	0.158128	0.100339	0.705055	0.536887	0.7388	0.3319	0.186669	0.484905	0.0929605	0.825824	0.542538	0.144671	-7.30536	-0.211123	-0.209863	-2.33298	-6.13554	-0.28712	0.0982431	0.0475937	1.2161	0.00318857	0.0247492	0.0888597	14.5017	-1.28996	-1.8708	-2.34963	-0.416491	-0.695296	-0.36578	1.15454	1.70537	0.794593	2.43444	0.239959	0.684975	1.96128	5.66326	0.112852	0.0893174	5.60151	8.82436	0.784952	0.0850932	0.0279081
cortisol	0.284724	0.552127	0.196546	0.0823151	0.0332885	0.341125	0.255838	0.554532	0.28145	0.187877	0.764586	0.037075	0.404555	0.261001	0.0574458	-4.20345	-0.130216	-0.149932	2.83591	-5.54382	-0.233551	0.0500033	0.0212683	-0.22505	0.00210793	-0.0447702	0.0803938	9.96572	-1.65476	-2.57249	-3.74245	1.12871	-1.40063	-0.66334	1.31009	1.69902	-0.327831	3.58802	-0.967746	1.38162	3.00487	2.54021	0.0506187	0.0400626	2.51251	3.95809	0.352084	0.0381679	0.012518
S-methylcysteine sulfoxide	0.246056	0.520578	0.75416	0.94359	0.922972	0.0438661	0.981245	1	0.944534	0.188108	0.703557	0.920425	0.0413925	0.980671	0.971584	0.956976	0.00427074	0.0046208	9.25834	0.110899	-1.14376e-15	0.0031662	-0.0233366	0.315662	-7.00122e-05	-0.17448	-0.00168029	0.140818	0.343097	0.0768384	0.105042	3.35591	0.0255169	-2.95852e-15	0.0755485	-1.69782	0.418773	-0.108532	-3.43481	-0.0262989	0.0386689	2.78923	0.0555809	0.04399	2.75882	4.34611	0.386599	0.0419095	0.0137451
1-methylnicotinamide	0.308854	0.576979	0.569879	0.332942	0.229496	0.279109	0.709661	0.982955	0.878664	0.189173	0.484394	0.218775	0.290654	0.701105	0.341997	1.98583	0.0716313	0.0740699	4.06929	1.99172	-0.0100333	-0.00778905	-0.0260314	-0.671163	-0.00111946	-0.0727479	-0.0302114	-4.59027	0.636173	1.15158	1.50455	1.31799	0.409492	-0.02319	-0.166069	-1.69226	-0.795613	-1.55064	-1.27966	-0.422513	-1.12631	3.12152	0.0622025	0.0492308	3.08749	4.86389	0.432657	0.0469024	0.0153826
2-hydroxyglutarate	0.0152494	0.169069	0.0200987	0.0238461	0.0284526	0.0612827	0.746941	0.118793	0.0403636	0.189267	0.0143204	0.0211244	0.0261639	0.771099	0.0324203	5.12316	0.095766	0.0708805	-3.26941	0.623013	0.339501	-0.0589242	-0.00942355	-1.56802	-0.00116312	0.0845076	-0.00824269	-5.58001	4.53241	4.25168	3.97601	-2.9243	0.353729	2.16698	-3.46941	-1.69177	-5.13314	-4.44921	4.10514	-0.318343	-3.78105	1.13034	0.0225243	0.017827	1.11802	1.76127	0.15667	0.0169839	0.00557023
methylmalonate (MMA)	0.861107	0.948519	0.638778	0.668398	0.614062	0.794117	0.818249	0.529008	0.461746	0.19014	0.791912	0.77909	0.670694	0.821393	0.659289	-3.35778	-0.0608415	0.057078	1.81965	-2.52052	-0.634869	0.0816113	-0.0536531	0.502695	-0.000457795	-0.055182	0.0363957	4.10739	-0.520356	-0.473159	0.56085	0.2851	-0.250681	-0.709831	0.841724	-1.68725	0.288266	-0.306753	-0.469556	0.246226	0.487529	6.45286	0.128586	0.101771	6.3825	10.0547	0.894394	0.0969573	0.0317992
taurodeoxycholate	0.234733	0.514839	0.546928	0.505065	0.235991	0.102406	0.726751	0.0629464	0.838922	0.191604	0.287268	0.364389	0.109174	0.794354	0.344687	-2.19981	-0.0488912	-0.075729	-7.47941	-1.94288	1.30214	0.0108142	0.0268961	1.13341	0.000801495	0.133593	0.0211949	4.74684	-0.677013	-0.755093	-1.47776	-2.32723	-0.383742	2.8913	0.221502	1.67972	1.29074	1.06655	2.25754	0.28476	1.11893	3.24929	0.0647485	0.0512458	3.21386	5.06297	0.450366	0.0488222	0.0160123
heptanoate (7:0)	0.222475	0.513433	0.815683	0.684295	0.543198	0.880371	0.822941	0.838252	0.838247	0.192888	0.628721	0.546661	0.918145	0.839649	0.715873	2.03111	0.0713551	0.0861262	-1.29315	3.03683	-0.246235	0.0266941	-0.06585	1.15837	-0.00125138	0.0162408	-0.0403355	-4.17184	0.254321	0.448364	0.683774	-0.163704	0.244035	-0.222443	0.222451	-1.67317	0.536703	-0.677496	0.111659	-0.220481	-0.400093	7.98643	0.159145	0.125957	7.89935	12.4443	1.10695	0.12	0.0393565
leucine	0.083527	0.353234	0.560269	0.155205	0.125164	0.286178	0.29082	0.972553	0.279212	0.193937	0.88549	0.095915	0.274397	0.290841	0.150399	-1.73327	-0.0999314	-0.0883851	3.39749	-5.28936	-0.0137384	0.0525414	-0.021812	0.112327	0.00147276	-0.0644804	0.077755	6.65817	-0.653119	-1.88967	-2.11171	1.29433	-1.27912	-0.0373494	1.31764	-1.66785	0.156621	2.39953	-1.33412	1.27906	1.92162	2.65384	0.052883	0.0418547	2.6249	4.13515	0.367834	0.0398752	0.0130779
phenylalanylglycine	0.749882	0.889394	0.597296	0.648665	0.453972	0.634693	0.639367	0.691105	0.762603	0.193997	0.724011	0.51398	0.582933	0.642745	0.557435	-8.77749	-0.149811	-0.201671	-7.76806	-12.0616	0.904447	0.0740595	0.122469	-1.56209	0.00254388	0.166514	0.175458	12.8064	-0.588961	-0.504449	-0.858005	-0.526975	-0.519405	0.437847	0.330726	1.66754	-0.387848	0.738042	0.613491	0.513954	0.658157	14.9034	0.296979	0.235047	14.7409	23.2221	2.06567	0.22393	0.0734426
caffeate	0.0656154	0.324565	0.296513	0.223097	0.0238874	0.028532	0.747911	0.0240412	0.345123	0.194722	0.542066	0.0170001	0.0372421	0.702707	0.151631	1.5821	-0.0383015	-0.0840874	4.92954	-0.688826	-0.737203	-0.0210742	-0.010289	-0.232574	0.00139925	-0.0818517	0.0120745	3.13461	1.26081	-1.53176	-4.24891	3.97177	-0.352298	-4.23865	-1.11774	-1.66389	-0.685832	4.82148	-3.58167	0.420069	1.91331	1.25483	0.0250049	0.0197903	1.24114	1.95524	0.173924	0.0188544	0.00618368
sphinganine	0.114152	0.424911	0.165307	0.80173	0.151546	0.346115	0.524519	0.273541	0.228137	0.203045	0.674428	0.155963	0.38582	0.485195	0.967061	5.01715	0.0150117	-0.0829299	3.03008	3.07456	-0.509168	-0.0623456	-0.0219741	-0.344298	0.00119759	-0.0506673	-0.0499711	0.160804	1.82613	0.274197	-1.91388	1.11503	0.71819	-1.33708	-1.51026	-1.62301	-0.463712	1.88474	-1.01261	-0.794015	0.0448287	2.74743	0.054748	0.0433308	2.71747	4.28098	0.380806	0.0412815	0.0135391
N-acetylalanine	0.258148	0.535186	0.186034	0.146601	0.0773931	0.489207	0.344985	0.56718	0.240939	0.203546	0.19962	0.0966488	0.354169	0.376626	0.105867	-8.8387	-0.200762	-0.215695	4.02165	-9.01194	0.459504	0.11331	0.0413103	2.29199	0.00286047	-0.103	0.122683	15.4717	-1.70873	-1.94771	-2.64396	0.78605	-1.11811	0.640911	1.45789	1.62061	1.6396	2.39106	-1.09336	1.03539	2.29092	5.17268	0.103076	0.0815803	5.11628	8.05994	0.716956	0.077722	0.0254905
vanilloylglycine	0.637905	0.816964	0.544956	0.544979	0.245639	0.933761	0.870429	0.621852	0.771512	0.204457	0.535258	0.312524	0.972156	0.909381	0.343961	-1.6454	-0.0327858	-0.0548843	0.215863	-0.668635	-0.183622	0.0115424	0.019256	-0.456231	0.000677234	0.00166829	0.00685012	3.53816	-0.680583	-0.68054	-1.43942	0.0902709	-0.177493	-0.54797	0.317743	1.61626	-0.698287	1.2112	0.0378898	0.123693	1.12091	2.41763	0.0481762	0.0381295	2.39128	3.7671	0.335095	0.0363261	0.0119139
benzoate	0.273012	0.543145	0.947222	0.52686	0.641032	0.378724	0.732274	0.681821	0.64126	0.205124	0.801844	0.586462	0.313249	0.734113	0.503817	-0.521656	-0.103231	-0.0591428	7.39465	-4.24614	-0.454869	0.0563055	-0.0576903	0.537456	0.00101954	-0.159799	0.0619669	7.17755	-0.0718793	-0.713823	-0.516716	1.03015	-0.375489	-0.452199	0.516348	-1.61309	0.274033	0.607425	-1.20902	0.372748	0.757501	7.25738	0.144618	0.114459	7.17825	11.3083	1.0059	0.109046	0.0357638
N-acetylglycine	0.000662131	0.0316234	0.00443029	0.0126559	0.460477	0.0153496	0.00507791	0.000111978	0.00476058	0.208406	0.00102212	0.234627	0.295112	0.00409124	0.0147391	9.62981	0.13252	-0.0164982	6.13318	-14.3109	4.6296	-0.141129	-0.00975402	-4.29515	0.000425011	-0.0285484	0.226752	-8.21639	7.77289	5.36791	-0.844366	5.00509	-7.41335	26.9607	-7.58145	-1.59766	-12.8287	1.48332	-1.26529	7.99008	-5.07963	1.2389	0.0246875	0.0195391	1.22539	1.93042	0.171717	0.018615	0.00610519
hypoxanthine	0.37248	0.620773	0.363205	0.308828	0.788333	0.859603	0.435074	0.858565	0.222086	0.2178	0.651609	0.552992	0.974437	0.438572	0.326636	-4.60248	-0.104815	-0.019912	-0.819527	-6.02507	-0.115705	0.0993167	-0.0329719	0.581124	0.000662875	0.00272589	0.0878219	6.5707	-1.06962	-1.22242	-0.293414	-0.192558	-0.898633	-0.194005	1.53614	-1.55495	0.499742	0.666097	0.0347845	0.890996	1.16959	4.30292	0.0857442	0.067863	4.256	6.70471	0.596403	0.0646534	0.0212044
2'-deoxyadenosine 3'-monophosphate	0.0626775	0.324565	0.0116876	0.0144563	0.900335	0.843054	0.0145844	0.201925	0.00875911	0.217811	0.0497789	0.584828	0.488259	0.013201	0.0200286	17.109	0.315727	0.00665002	0.660799	24.609	-0.699063	-0.284931	0.0237326	-2.66862	-0.000437122	0.044445	-0.375089	-18.3521	5.52391	5.11555	0.136136	0.215701	5.09916	-1.6284	-6.12256	1.5549	-3.18822	-0.610229	0.787927	-5.28678	-4.5383	3.09727	0.0617192	0.0488482	3.0635	4.82609	0.429295	0.0465379	0.0152631
ribose	0.321587	0.584717	0.247463	0.119458	0.242029	0.845134	0.275431	0.752527	0.160181	0.223565	0.39001	0.159441	0.962782	0.27827	0.126163	-6.55341	-0.197025	-0.104887	-0.962927	-9.48562	-0.219098	0.127715	-0.0344904	1.23942	0.00197076	-0.00422104	0.13843	12.5643	-1.43236	-2.16104	-1.45357	-0.212784	-1.33056	-0.345498	1.85779	-1.52974	1.0024	1.86246	-0.0506577	1.32084	2.10334	4.57526	0.0911711	0.0721582	4.52538	7.12906	0.634151	0.0687455	0.0225465
citraconate/glutaconate	0.363618	0.613385	0.349957	0.525436	0.475355	0.124612	0.472629	0.602412	0.306693	0.223591	0.141526	0.575207	0.173891	0.502754	0.451056	-6.53108	-0.0844132	0.0758836	-12.3764	-7.54817	-0.475569	0.109178	-0.0445673	3.16983	-0.000857185	0.191188	0.10287	6.67086	-1.10464	-0.716478	0.813789	-2.11636	-0.819329	-0.580324	1.22896	-1.52963	1.98386	-0.62687	1.77556	0.759554	0.864175	5.91243	0.117817	0.0932473	5.84797	9.21261	0.819489	0.0888372	0.029136
1-palmitoyl-galactosylglycerol (16:0)*	0.296668	0.560373	0.309245	0.885369	0.416075	0.070347	0.870143	0.508481	0.415018	0.224022	0.486437	0.41717	0.0715527	0.903146	0.985465	3.98034	0.0101837	-0.0483798	8.88747	0.903481	-0.338172	-0.04621	-0.02454	-0.697246	0.000707573	-0.16244	-0.00987567	0.0841533	1.22115	0.156788	-0.941115	2.75669	0.17789	-0.748531	-0.94353	-1.52777	-0.791544	0.938619	-2.73643	-0.132267	0.0197745	3.2595	0.064952	0.0514069	3.22396	5.07888	0.451781	0.0489756	0.0160626
phytosphingosine	0.15886	0.450103	0.0927188	0.269398	0.857257	0.124986	0.446904	0.604101	0.127831	0.224408	0.240034	0.983083	0.151254	0.426993	0.385229	5.40079	0.0596777	-0.00684368	4.63146	3.01426	-0.17736	-0.0695697	-0.0166644	-0.875171	1.17946e-05	-0.0773138	-0.046519	-2.9337	2.43736	1.35155	-0.195831	2.1132	0.873022	-0.577485	-2.08955	-1.52612	-1.46149	0.0230151	-1.91585	-0.916491	-1.01406	2.21584	0.044155	0.0349469	2.19168	3.45267	0.307125	0.0332941	0.0109195
isovalerylglycine	0.438636	0.673447	0.963087	0.638913	0.685962	0.074846	0.639699	0.685814	0.837679	0.229734	0.887641	0.589421	0.0753534	0.649272	0.584928	0.221223	-0.0456365	-0.0309561	11.6853	-3.5598	-0.272193	0.0147696	-0.0326237	0.182826	0.00061339	-0.214523	0.0507804	3.50701	0.0502432	-0.520138	-0.445784	2.68319	-0.518868	-0.446013	0.223249	-1.50355	0.153648	0.602357	-2.67524	0.503478	0.610059	4.40303	0.0877392	0.069442	4.35503	6.86071	0.61028	0.0661577	0.0216978
gamma-glutamylglycine	0.639083	0.816964	0.485312	0.339154	0.714966	0.781021	0.498786	0.90564	0.336763	0.231805	0.965593	0.56032	0.717574	0.501231	0.359293	-4.83755	-0.137735	-0.0385869	1.83223	-7.28585	0.108826	0.104466	-0.044896	0.0771243	0.000920421	-0.0441215	0.106446	8.59197	-0.793782	-1.13417	-0.401463	0.30396	-0.767254	0.128835	1.14083	-1.49493	0.0468282	0.653027	-0.397528	0.762504	1.07983	6.09431	0.121441	0.0961157	6.02786	9.49601	0.844698	0.0915699	0.0300323
N-acetyl-cadaverine	0.0823198	0.353234	0.20009	0.121954	0.0644989	0.948147	0.496645	0.930432	0.184821	0.232297	0.816977	0.0586505	0.962041	0.485609	0.119435	-30.1802	-0.785725	-0.831865	-1.28746	-22.1567	-0.242269	0.475041	0.135608	1.25773	0.0126991	-0.017345	0.334915	52.0129	-1.6373	-2.13913	-2.86148	-0.070616	-0.771428	-0.0948261	1.71518	1.49289	0.252485	2.97886	-0.0516682	0.793191	2.16125	18.4329	0.367311	0.290712	18.2319	28.7217	2.55488	0.276963	0.0908357
3-hydroxydodecanedioate*	0.715584	0.86686	0.423042	0.218431	0.0959957	0.710014	0.554677	0.790278	0.620636	0.232529	0.939719	0.110213	0.69547	0.592784	0.139649	-2.61107	-0.0872763	-0.106745	1.1414	-2.91543	-0.113662	0.023318	0.0207459	0.0626266	0.0014666	-0.0221562	0.038564	7.35943	-0.925334	-1.55215	-2.3986	0.408957	-0.66308	-0.290616	0.549974	1.49193	0.0821258	2.24731	-0.431139	0.59662	1.99761	2.82176	0.0562291	0.0445031	2.79099	4.3968	0.391108	0.0423983	0.0139054
stachydrine	0.253725	0.530327	0.856853	0.624382	0.401443	0.293025	0.908496	0.940787	0.831351	0.234539	0.87102	0.386065	0.283246	0.912795	0.607741	2.17362	-0.119935	-0.1702	13.9244	-2.15408	-0.123745	0.0386073	-0.0809206	-0.528423	0.00259043	-0.262855	0.0301699	8.25654	0.196394	-0.543811	-0.975063	1.27199	-0.124908	-0.080667	0.232158	-1.48368	-0.176671	1.01201	-1.30407	0.119002	0.571384	11.0677	0.220545	0.174552	10.947	17.2454	1.53403	0.166297	0.0545406
3-ureidopropionate	0.133296	0.427552	0.184671	0.35657	0.569673	0.32181	0.778763	0.582975	0.298782	0.236393	0.83665	0.595106	0.260648	0.771316	0.353124	9.33129	0.117787	0.054591	-6.36617	2.60319	0.462343	-0.102429	-0.0395564	0.330207	-0.000745376	0.136956	-0.0396149	-7.78238	1.71598	1.087	0.636534	-1.18361	0.307227	0.61342	-1.25362	-1.47613	0.224697	-0.592674	1.38291	-0.318028	-1.09615	5.43787	0.10836	0.0857629	5.37859	8.47317	0.753713	0.0817067	0.0267974
3-hydroxyphenylacetate	0.443273	0.673447	0.932775	0.826388	0.809363	0.260378	0.872621	0.816067	0.871591	0.238347	0.955333	0.853729	0.259723	0.903942	0.711662	0.537816	-0.0279752	-0.0243766	8.03494	-1.59561	-0.206476	0.0155126	-0.042472	-0.0964703	0.000272547	-0.148202	0.0176378	3.1151	0.0916205	-0.239161	-0.263307	1.38389	-0.174449	-0.253776	0.175879	-1.46824	-0.0608126	0.200756	-1.38629	0.131171	0.40646	5.87004	0.116972	0.0925787	5.80604	9.14656	0.813613	0.0882001	0.0289271
lactate	0.710864	0.866385	0.543918	0.42046	0.292905	0.547048	0.777456	0.966057	0.747214	0.239676	0.73505	0.281273	0.564307	0.770266	0.418294	21.5247	0.58522	0.632908	21.1131	15.1914	0.201949	-0.16744	-0.227373	-3.16521	-0.00956059	-0.371045	-0.230868	-38.5455	0.682467	0.931155	1.27237	0.676797	0.309119	0.0461965	-0.353326	-1.46292	-0.371354	-1.31069	-0.645971	-0.319554	-0.936062	31.5395	0.628488	0.497423	31.1957	49.1442	4.37152	0.473897	0.155424
5-(2-hydroxyethyl)-4-methylthiazole	0.041257	0.263164	0.757046	0.0778992	0.0202519	0.794068	0.711803	0.822643	0.615142	0.24	0.786857	0.0185949	0.760334	0.70131	0.0717164	-0.834988	-0.12945	-0.175643	-0.695024	-1.55978	-0.0834905	0.0206987	0.0177483	0.196803	0.00265845	0.0149906	0.0238309	8.79477	-0.338862	-2.63635	-4.51964	-0.28517	-0.406247	-0.244457	0.559059	1.46162	0.295539	4.66488	0.334044	0.4222	2.73371	2.4641	0.049102	0.0388622	2.43723	3.8395	0.341535	0.0370242	0.0121429
phenethylamine	0.000506822	0.0316234	0.0403455	0.0103072	0.00511259	0.000151546	0.131151	0.551239	0.0327099	0.240939	0.00133256	0.00458953	0.000149072	0.125121	0.00968649	-14.2869	-0.474068	-0.480244	-99.2226	-13.2333	0.381915	0.233103	0.0295797	13.0479	0.00731144	1.83706	0.199194	31.7561	-3.47003	-5.77821	-7.39583	-24.365	-2.06274	0.669244	3.76803	1.45789	11.7267	7.67832	24.4996	2.11207	5.90756	4.11723	0.082044	0.0649345	4.07234	6.41538	0.570667	0.0618634	0.0202894
threonylphenylalanine	0.83024	0.932649	0.683252	0.665879	0.459342	0.671859	0.744668	0.932272	0.824366	0.24342	0.760148	0.492804	0.623257	0.743978	0.609082	-11.7539	-0.248346	-0.348823	-12.0843	-14.5338	0.334197	0.0949878	0.186401	-2.35997	0.00470579	0.259578	0.214272	19.4099	-0.449979	-0.47712	-0.846733	-0.467729	-0.357087	0.0923076	0.24202	1.44809	-0.334317	0.778956	0.545658	0.358108	0.569143	26.1209	0.520511	0.411963	25.8361	40.701	3.62047	0.392479	0.128722
creatine	0.143301	0.43502	0.307884	0.151706	0.0779085	0.228252	0.568385	0.999156	0.302101	0.244033	0.498618	0.0736195	0.244699	0.559992	0.147408	-16.3785	-0.5095	-0.555752	-19.9609	-13.3048	0.00212684	0.249688	0.0952289	2.77277	0.00835514	0.351301	0.20013	33.8935	-1.22531	-1.91281	-2.63621	-1.50977	-0.638793	0.00114796	1.24319	1.44569	0.76758	2.70267	1.44308	0.65361	1.9421	13.3669	0.266362	0.210814	13.2211	20.828	1.85271	0.200844	0.065871
2-hydroxysebacate	0.237724	0.515911	0.104997	0.129532	0.757807	0.926986	0.158572	0.420116	0.0989389	0.244821	0.382989	0.647534	0.643672	0.177204	0.0745246	-3.50625	-0.0630582	-0.00812066	0.1501	-4.4373	0.196922	0.0541771	-0.0108379	0.420058	0.000178499	-0.0142283	0.0613508	5.35076	-2.29991	-2.07572	-0.337745	0.0995427	-1.86797	0.931933	2.36513	-1.44261	1.01957	0.506261	-0.512463	1.75681	2.68825	1.52452	0.030379	0.0240437	1.50789	2.37546	0.211304	0.0229066	0.00751269
glycylvaline	0.208936	0.50501	0.287156	0.131192	0.258249	0.113811	0.2001	0.903614	0.203879	0.248764	0.335608	0.175529	0.126166	0.210196	0.123343	-4.51636	-0.143762	-0.0767793	7.65588	-8.92402	0.0638169	0.0850956	-0.0246049	-1.08153	0.00142892	-0.133996	0.127354	9.71492	-1.2911	-2.06241	-1.3917	2.21273	-1.63726	0.131623	1.61902	-1.42735	-1.14407	1.76624	-2.10332	1.58936	2.12715	3.49806	0.0697057	0.0551693	3.45992	5.45059	0.484846	0.05256	0.0172382
hexadecenedioate (C16:1-DC)*	0.325966	0.585361	0.482534	0.156127	0.0549263	0.940008	0.303299	0.80274	0.595774	0.249197	0.397992	0.0615812	0.75159	0.315678	0.11316	-2.78932	-0.130984	-0.168493	-0.282098	-6.7394	0.131922	0.0310159	0.0245167	-0.927236	0.00235522	0.0220447	0.096061	10.1093	-0.79933	-1.88367	-3.06154	-0.0817316	-1.23946	0.272753	0.591539	1.42569	-0.983238	2.91829	0.346876	1.20174	2.21889	3.48957	0.0695366	0.0550354	3.45152	5.43737	0.48367	0.0524325	0.0171963
methylsuccinate	0.496412	0.713629	0.695216	0.657184	0.885165	0.948045	0.862298	0.612918	0.50095	0.250943	0.512993	0.791107	0.858608	0.785568	0.592123	-1.55271	-0.0351954	-0.00891346	0.251815	-1.05854	-0.280655	0.0412534	-0.0251615	0.719487	0.000240848	-0.0127092	0.0245121	2.80808	-0.431529	-0.490867	-0.157071	0.0707559	-0.188803	-0.562751	0.763048	-1.41903	0.739917	0.289422	-0.193945	0.297397	0.597746	3.59816	0.0717004	0.0567479	3.55892	5.60656	0.49872	0.054064	0.0177314
m-tyramine	0.0299357	0.242337	0.110378	0.0962278	0.0413646	0.592224	0.312875	0.619948	0.102718	0.251087	0.310617	0.0451802	0.715002	0.33837	0.0685337	-6.30042	-0.133947	-0.152023	-1.65825	-5.29025	-0.214306	0.097964	0.0196115	0.922703	0.00215179	0.02051	0.0730294	10.2123	-2.24569	-2.39591	-3.43573	-0.597574	-1.21015	-0.551109	2.3239	1.41849	1.21697	3.31626	0.401409	1.13635	2.78798	2.80557	0.0559065	0.0442477	2.77498	4.37157	0.388864	0.042155	0.0138256
phenylalanylalanine	0.276124	0.543145	0.748434	0.932204	0.190013	0.828287	0.902769	0.151398	0.588838	0.253715	0.264931	0.185371	0.896765	0.86905	0.840019	2.82453	-0.0147946	-0.213897	1.8794	1.66248	2.13258	-0.072843	0.0557735	-2.96927	0.00318189	0.0206413	-0.0330213	2.30752	0.351527	-0.0924006	-1.68791	0.236479	0.132786	1.91488	-0.603354	1.40856	-1.36742	1.71225	0.141056	-0.179409	0.219961	8.03503	0.160114	0.126724	7.94742	12.52	1.11369	0.12073	0.039596
2'-deoxyinosine	0.476007	0.699607	0.770694	0.867618	0.635108	0.473127	0.998915	0.880125	0.966418	0.255231	0.836899	0.740428	0.390707	0.983535	0.85802	1.96076	0.022223	0.0510305	-4.97605	0.0141377	0.139787	0.00422194	-0.0425024	-0.372738	-0.000516653	0.112045	-0.00315467	-1.56333	0.318932	0.181399	0.526301	-0.818316	0.00147583	0.164045	0.0457044	-1.40289	-0.224346	-0.363365	1.00072	-0.0224008	-0.194765	6.14788	0.122509	0.0969606	6.08085	9.57948	0.852123	0.0923749	0.0302963
1-methyladenine	0.051794	0.284031	0.966051	0.850683	0.800593	0.205674	0.69849	0.669371	0.513924	0.255631	0.76892	0.701972	0.193358	0.689501	0.8702	-0.312622	-0.0276418	-0.0294332	-10.7779	-4.49661	0.442301	0.0750431	-0.0467267	0.587893	0.000659096	0.205881	0.0682449	1.57077	-0.0462041	-0.205015	-0.275822	-1.61049	-0.42651	0.471631	0.738148	-1.4014	0.321514	0.421191	1.67078	0.440319	0.177811	6.76611	0.134828	0.106711	6.69234	10.5428	0.937812	0.101664	0.0333428
taurine	0.17783	0.480061	0.253606	0.0827241	0.0391555	0.548762	0.448565	0.97695	0.25635	0.260344	0.573794	0.0363286	0.620109	0.437467	0.0807197	-22.8919	-0.831015	-0.899791	-10.8264	-22.0116	0.0706257	0.34146	0.110811	2.76323	0.0135905	0.162991	0.332498	55.0477	-1.40898	-2.56679	-3.5115	-0.673702	-0.869474	0.0313623	1.39873	1.38402	0.629331	3.61682	0.550842	0.893403	2.59506	16.2472	0.323757	0.256241	16.07	25.316	2.25193	0.244122	0.0800649
thymidine	0.388998	0.633731	0.208105	0.208248	0.61151	0.790747	0.148009	0.870506	0.138822	0.26202	0.418608	0.943393	0.915881	0.152496	0.3607	4.69288	0.0934758	-0.0261556	0.84163	8.86201	-0.0721556	-0.0883576	0.0199279	-0.741834	5.23358e-05	0.00613401	-0.128236	-4.12341	1.59906	1.5984	-0.565094	0.289941	1.93795	-0.177386	-2.00374	1.37792	-0.935349	0.0771072	0.114766	-1.90753	-1.07614	2.93477	0.058481	0.0462853	2.90277	4.57288	0.406771	0.0440963	0.0144623
proline	0.157686	0.450103	0.918313	0.240468	0.152498	0.890082	0.587451	0.891491	0.646474	0.262442	0.780234	0.134139	0.873571	0.585842	0.234672	-0.965653	-0.252085	-0.260713	1.28811	-8.17932	0.178168	0.0661426	-0.0587798	0.714533	0.00408726	-0.0273246	0.120792	16.781	-0.111429	-1.45976	-1.90752	0.150276	-0.605728	0.14833	0.50796	-1.37639	0.305098	2.03929	-0.17313	0.608488	1.48313	8.66608	0.172689	0.136676	8.5716	13.5033	1.20116	0.130212	0.0427058
caproate (6:0)	0.243488	0.518778	0.927873	0.967056	0.743353	0.932134	0.970653	0.728521	0.622388	0.265067	0.603661	0.785616	0.988953	0.98281	0.992538	-0.70911	0.00644311	0.0408355	-0.659782	0.448761	-0.380929	0.0592818	-0.0485788	1.12692	-0.000495908	-0.00197382	-0.00386356	-0.0955748	-0.0983283	0.0448352	0.359032	-0.0924969	0.0399359	-0.381094	0.547089	-1.36694	0.578225	-0.297328	-0.0150284	-0.0233878	-0.0101507	7.21165	0.143706	0.113738	7.13302	11.237	0.999567	0.108359	0.0355385
N('1)-acetylspermidine	0.12078	0.424911	0.542016	0.24798	0.0779398	0.719727	0.800936	0.686835	0.508636	0.266582	0.946782	0.0778199	0.737228	0.787202	0.215914	-3.96988	-0.164964	-0.240589	-2.2571	-2.48299	-0.356522	0.065068	0.0388321	0.113364	0.00353046	0.038801	0.0391156	11.8134	-0.685923	-1.43037	-2.63575	-0.394285	-0.275332	-0.444434	0.748234	1.36152	0.0724795	2.63754	0.368114	0.295042	1.56336	5.78764	0.11533	0.0912792	5.72454	9.01817	0.802192	0.0869621	0.028521
N(1)-acetylspermine	0.270784	0.543145	0.371972	0.230929	0.114747	0.726201	0.67221	0.945066	0.394297	0.267308	0.820597	0.106536	0.7607	0.661851	0.227867	-27.3374	-0.779605	-0.907468	-9.93041	-19.0047	-0.27075	0.389159	0.174833	1.74516	0.0137911	0.158572	0.289132	51.5169	-1.04713	-1.49856	-2.20396	-0.384565	-0.467181	-0.0748227	0.992064	1.35894	0.247353	2.28407	0.33351	0.483475	1.51139	26.1071	0.520236	0.411745	25.8224	40.6795	3.61856	0.392272	0.128654
gamma-glutamylisoleucine*	0.65594	0.824895	0.710154	0.418612	0.552063	0.471917	0.629243	0.941121	0.520055	0.270412	0.920848	0.464012	0.45155	0.628058	0.427779	-3.73846	-0.170471	-0.0963234	7.42516	-7.6366	0.101683	0.0998478	-0.0607561	-0.26683	0.00177055	-0.143772	0.112672	10.9232	-0.408745	-0.935341	-0.667763	0.820781	-0.535851	0.0802106	0.726558	-1.34799	-0.107953	0.837025	-0.863128	0.537788	0.914741	9.14618	0.182256	0.144248	9.04646	14.2514	1.2677	0.137426	0.0450717
azelate (C9-DC)	0.151363	0.450103	0.132213	0.0397456	0.0125781	0.191132	0.286521	0.225845	0.19479	0.271676	0.629777	0.0139193	0.171168	0.319105	0.0220871	-2.54867	-0.0862983	-0.105265	2.06417	-2.49991	-0.26137	0.0310105	0.00821421	0.179366	0.00148811	-0.0404731	0.0338631	7.08779	-2.05433	-3.49074	-5.37985	1.68214	-1.2932	-1.51997	1.66355	1.34357	0.53498	5.18633	-1.79128	1.19157	4.37576	1.24063	0.0247221	0.0195665	1.22711	1.93313	0.171957	0.0186411	0.00611375
gamma-glutamylphenylalanine	0.457066	0.679894	0.465417	0.207511	0.267101	0.487361	0.436118	0.919004	0.319578	0.275309	0.92484	0.204974	0.46598	0.4335	0.212228	-4.68642	-0.179339	-0.120481	4.38852	-7.84705	0.0860362	0.100473	-0.0368508	-0.155604	0.00209698	-0.0852304	0.116098	11.5902	-0.834121	-1.60184	-1.35968	0.789708	-0.896349	0.110482	1.19017	-1.33098	-0.102482	1.61381	-0.832959	0.902089	1.58003	5.6184	0.111958	0.08861	5.55714	8.75446	0.778735	0.0844192	0.027687
4-imidazoleacetate	0.128664	0.424911	0.148581	0.215273	0.181196	0.526034	0.336518	0.62911	0.181823	0.276239	0.549681	0.178723	0.589446	0.337854	0.1599	-6.37915	-0.102945	-0.0902422	2.33383	-5.86685	0.245077	0.0858051	0.0215822	-0.59905	0.00133372	-0.0361815	0.0859667	8.00808	-1.93401	-1.56624	-1.73474	0.715362	-1.14152	0.536069	1.73133	1.32778	-0.672045	1.74835	-0.602315	1.13779	1.85956	3.29841	0.0657274	0.0520205	3.26245	5.13951	0.457174	0.0495602	0.0162543
valylleucine	0.788273	0.905189	0.494651	0.436989	0.305567	0.819141	0.720538	0.997312	0.601635	0.281093	0.838598	0.315517	0.781311	0.723319	0.403273	-32.3164	-0.742903	-0.810157	-10.2826	-25.528	0.0211245	0.364262	0.269339	-2.50015	0.0115892	0.230416	0.371299	52.8274	-0.77533	-0.894447	-1.23243	-0.249417	-0.393065	0.00365657	0.581633	1.31129	-0.221958	1.20222	0.303541	0.388887	0.970754	41.6808	0.830573	0.657365	41.2264	64.9461	5.77715	0.626275	0.2054
betaine	0.126605	0.424911	0.833361	0.950028	0.522843	0.986579	0.69441	0.887178	0.808109	0.285471	0.58787	0.591569	0.924967	0.676156	0.878524	-0.973774	0.00575803	-0.0483064	0.0766848	2.86335	-0.0908053	0.0169134	0.0271329	-0.694267	0.000587945	0.00791173	-0.0448417	0.921752	-0.229326	0.06805	-0.721325	0.0182586	0.432766	-0.154287	0.265093	1.29667	-0.605011	0.59869	0.102308	-0.461014	0.166263	4.24623	0.0846146	0.066969	4.19994	6.61638	0.588547	0.0638017	0.0209251
3-(4-hydroxyphenyl)lactate (HPLA)	0.432832	0.668922	0.619004	0.835893	0.941305	0.599958	0.176151	0.935806	0.871822	0.28665	0.84097	0.977908	0.6118	0.198315	0.961338	1.61615	0.0131556	0.00368768	1.69049	8.03195	-0.0354553	-0.00771381	-0.0186297	-0.172774	-2.0329e-05	-0.0300695	-0.110259	-0.200926	0.552666	0.225762	0.0799584	0.584461	1.76273	-0.0874753	-0.175559	-1.29277	-0.218625	-0.0300585	-0.564612	-1.646	-0.0526265	2.92428	0.058272	0.0461199	2.89239	4.55654	0.405318	0.0439387	0.0144106
hydroxyproline	0.12214	0.424911	0.533614	0.359563	0.198226	0.153317	0.817856	0.93073	0.893921	0.288684	0.776865	0.19633	0.145432	0.81271	0.387047	2.52914	0.0775484	0.0936439	-6.78467	1.41177	0.0471946	-0.00785578	-0.0228558	0.302098	-0.00138106	0.12846	-0.0213581	-4.75368	0.701313	1.07912	1.64645	-1.90208	0.251238	0.0944178	-0.144977	-1.28609	0.309975	-1.65584	1.95591	-0.258545	-1.00961	3.6063	0.0718626	0.0568763	3.56698	5.61925	0.499849	0.0541864	0.0177716
2-aminoadipate	0.50244	0.715543	0.384381	0.261063	0.159337	0.630699	0.670851	0.983558	0.431504	0.296073	0.740012	0.148827	0.668191	0.661869	0.257423	-36.5764	-0.990846	-1.05768	-18.9932	-26.3222	-0.111601	0.49027	0.223894	3.54066	0.0160863	0.310391	0.398619	65.5475	-1.01614	-1.3814	-1.86311	-0.533476	-0.46931	-0.0223689	0.906485	1.26222	0.363981	1.93233	0.473483	0.483446	1.39475	35.9953	0.717277	0.567696	35.6028	56.087	4.9891	0.540847	0.177382
alanylleucine	0.634669	0.816964	0.416555	0.34115	0.228805	0.852515	0.662988	0.949629	0.488016	0.297364	0.981725	0.222425	0.860564	0.659272	0.326511	-37.0709	-0.886944	-0.937579	-7.89694	-29.5986	0.37494	0.467173	0.2445	0.264989	0.0139972	0.137337	0.440439	60.2393	-0.940018	-1.12864	-1.50744	-0.202452	-0.481678	0.0685942	0.78841	1.25811	0.024864	1.53467	0.191219	0.487557	1.16995	39.4364	0.785848	0.621967	39.0064	61.4489	5.46606	0.592551	0.19434
FMN	0.254909	0.530627	0.701776	0.92675	0.0929642	0.25051	0.737875	0.875387	0.492945	0.297462	0.933863	0.16844	0.29093	0.706157	0.476861	0.87182	-0.00411624	-0.0794147	2.90653	1.18333	-0.0489132	-0.0242006	0.0128208	0.0503821	0.000864586	-0.0481714	-0.0196543	2.18945	0.42149	-0.0998664	-2.43439	1.42068	0.367153	-0.170612	-0.778679	1.2578	0.0901315	1.80733	-1.27877	-0.414815	0.810741	2.06843	0.0412175	0.032622	2.04587	3.22297	0.286693	0.0310791	0.010193
carnitine	0.154996	0.450103	0.347905	0.188813	0.140569	0.0991256	0.494373	0.844776	0.335484	0.297753	0.463897	0.138611	0.105881	0.503193	0.170859	-8.01541	-0.243738	-0.226694	-16.8751	-8.72857	-0.213439	0.12415	0.0447187	1.63364	0.00334847	0.301214	0.125479	16.9024	-1.11018	-1.69413	-1.99084	-2.36305	-0.775876	-0.213286	1.14442	1.25687	0.837263	2.00531	2.29078	0.758706	1.79309	7.21995	0.143872	0.113869	7.14123	11.25	1.00072	0.108483	0.0355793
cadaverine	0.13479	0.429642	0.319035	0.171355	0.0771222	0.613092	0.458682	0.797881	0.297857	0.2999	0.946559	0.0690505	0.59449	0.440254	0.164478	-9.3172	-0.278891	-0.326504	-4.34934	-10.3315	0.303087	0.147604	0.0481613	0.153776	0.00502464	0.0845339	0.158909	18.6911	-1.19177	-1.7902	-2.64805	-0.562462	-0.848113	0.279704	1.25654	1.25009	0.0727844	2.77896	0.593719	0.887343	1.83117	7.81793	0.155788	0.1233	7.73269	12.1817	1.0836	0.117468	0.0385261
3-hydroxy-2-ethylpropionate	0.0388926	0.259164	0.236578	0.169024	0.0781944	0.890535	0.529537	0.99869	0.180528	0.300558	0.649263	0.0730879	0.906591	0.517786	0.120827	-1.7574	-0.0428169	-0.0494442	0.176314	-1.31565	0.000294139	0.0311133	0.00732581	-0.162077	0.000746908	-0.0027665	0.0199412	3.34203	-1.47538	-1.80387	-2.63195	0.149651	-0.708849	0.00178159	1.7384	1.24803	-0.503493	2.71124	-0.127527	0.730834	2.14896	1.19116	0.0237361	0.0187862	1.17817	1.85603	0.165099	0.0178977	0.00586992
gulonate*	0.0279481	0.233665	0.489372	0.141965	0.157119	0.898553	0.66798	0.786042	0.908679	0.301046	0.517294	0.108726	0.986643	0.595403	0.238996	1.50316	0.075507	0.0566409	0.262246	1.41241	-0.0786768	-0.00358325	-0.0117513	-0.378325	-0.00100081	-0.000633105	-0.0259503	-3.66078	0.785725	1.98067	1.87727	0.138591	0.473816	-0.296713	-0.124657	-1.24649	-0.731765	-2.26198	-0.0181712	-0.592169	-1.46564	1.91308	0.0381219	0.0301719	1.89222	2.98092	0.265161	0.028745	0.00942751
phosphate	0.856843	0.945865	0.635169	0.593216	0.936422	0.23744	0.838427	0.37681	0.545235	0.305659	0.563382	0.771212	0.183619	0.837742	0.346578	-0.690839	-0.0155894	-0.00179381	1.91134	-0.454548	-0.188327	0.0134156	-0.00797169	0.22977	9.66108e-05	-0.0411641	0.0067113	1.90913	-0.526203	-0.595885	-0.086633	1.47189	-0.222198	-1.03493	0.680076	-1.23215	0.647605	0.318179	-1.72162	0.223161	1.11378	1.31288	0.0261617	0.0207059	1.29856	2.04569	0.18197	0.0197266	0.00646975
glutamine_degradant*	0.153717	0.450103	0.7034	0.50812	0.185795	0.143102	0.989367	0.665423	0.720075	0.308362	0.81808	0.205458	0.117143	0.969117	0.388323	-1.47631	-0.0526023	-0.0950206	-6.8739	-0.0794106	0.233351	0.0208456	0.0212492	0.238917	0.00131315	0.140004	-0.00339198	4.62999	-0.419012	-0.749222	-1.71	-1.97247	-0.0144647	0.477838	0.393761	1.22384	0.25092	1.61151	2.18187	-0.0420278	1.0065	3.52332	0.0702092	0.0555677	3.48491	5.48996	0.488348	0.0529397	0.0173627
3-hydroxybutyrate (BHBA)	0.882154	0.957291	0.528011	0.34874	0.690852	0.748865	0.308554	0.813022	0.403859	0.309907	0.561393	0.474536	0.620307	0.312801	0.353351	-3.4403	-0.106723	-0.033411	1.67772	-9.21394	-0.172933	0.0704096	-0.0290419	0.850616	0.000911673	-0.0484661	0.134027	6.91438	-0.711683	-1.10792	-0.438237	0.350891	-1.22326	-0.258102	0.969378	-1.21913	0.651124	0.815452	-0.550515	1.21037	1.09554	4.83404	0.0963278	0.0762395	4.78133	7.53229	0.670019	0.0726338	0.0238218
2-hydroxynervonate*	0.415966	0.653719	0.184068	0.48207	0.655774	0.18136	0.386656	0.410809	0.222455	0.31077	0.727607	0.638866	0.202112	0.377374	0.545097	9.72126	0.0901709	-0.043975	9.69714	8.90381	-0.747062	-0.130377	-0.033898	-0.584441	0.000680311	-0.1676	-0.133868	-5.02257	1.71921	0.800259	-0.493108	1.73385	1.01057	-0.953203	-1.53454	-1.21651	-0.382461	0.520214	-1.6275	-1.03352	-0.680327	5.6545	0.112677	0.0891794	5.59285	8.81071	0.783739	0.0849616	0.0278649
3-indoleglyoxylic acid	0.109117	0.424911	0.332689	0.253066	0.72331	0.781763	0.342687	0.77399	0.348389	0.319143	0.477543	0.505713	0.841085	0.351622	0.201697	-3.26297	-0.0796194	-0.0173683	0.848341	-4.96124	0.123297	0.0471799	-0.0166261	-0.619373	0.000493698	-0.0112664	0.0713625	6.02445	-1.1523	-1.41101	-0.3889	0.302889	-1.12441	0.314144	1.10887	-1.19145	-0.809363	0.753846	-0.218464	1.10016	1.6295	2.83171	0.0564274	0.04466	2.80083	4.4123	0.392487	0.0425478	0.0139544
5-methylcytosine	0.780783	0.904286	0.387371	0.466052	0.723442	0.380354	0.475939	0.75417	0.303828	0.319487	0.37846	0.88348	0.47381	0.490233	0.464715	-5.79272	-0.095292	0.0352011	-5.82765	-7.27053	-0.273052	0.106796	-0.0336853	1.59958	-0.000211686	0.08543	0.103124	6.26421	-1.00882	-0.832809	0.388703	-1.02609	-0.812606	-0.343083	1.23782	-1.19044	1.0308	-0.159401	0.816927	0.784022	0.835571	5.74208	0.114422	0.0905606	5.67947	8.94718	0.795877	0.0862775	0.0282965
arabonate/xylonate	0.699087	0.861194	0.970798	0.83418	0.195167	0.557248	0.873817	0.79233	0.76968	0.321245	0.473399	0.264308	0.674821	0.821318	0.570748	0.158038	-0.018082	-0.104221	2.59018	1.07072	-0.158565	-0.0191458	0.0232286	-0.878878	0.00125975	-0.0335407	-0.0224403	3.29527	0.0397393	-0.228173	-1.66166	0.658491	0.172789	-0.287665	-0.320407	1.18527	-0.817762	1.36966	-0.463097	-0.246333	0.63465	3.97688	0.0792471	0.0627209	3.93352	6.19668	0.551213	0.0597545	0.0195977
3-(2-hydroxyphenyl)propionate	0.874629	0.957029	0.779398	0.900151	0.696137	0.49965	0.728581	0.552777	0.643341	0.321939	0.760673	0.848264	0.414514	0.736439	0.872476	1.01768	0.00902976	-0.0225376	-2.51581	1.97242	0.306916	-0.0256091	0.0193727	-0.299483	0.000160133	0.0571608	-0.0281049	0.757595	0.306308	0.13639	-0.430115	-0.765572	0.381004	0.666482	-0.512995	1.18324	-0.333549	0.208399	0.944683	-0.369288	0.17465	3.32241	0.0662056	0.0523991	3.28619	5.1769	0.460501	0.0499208	0.0163726
nicotinate ribonucleoside	0.473261	0.697581	0.624419	0.380659	0.153821	0.892097	0.944148	0.868054	0.686617	0.32262	0.9978	0.141966	0.882549	0.927457	0.374719	-13.5824	-0.510368	-0.748022	-3.6441	-2.96102	-0.625945	0.166933	0.145405	-0.0202011	0.0114424	0.0731007	0.0565889	33.9234	-0.54375	-1.02533	-1.89875	-0.147494	-0.076076	-0.180794	0.444771	1.18125	-0.00299254	1.98067	0.160689	0.0988988	1.04018	24.9791	0.497757	0.393955	24.7067	38.9218	3.46221	0.375323	0.123095
p-hydroxybenzaldehyde	0.0641575	0.324565	0.061522	0.0799756	0.482394	0.154112	0.03155	0.384937	0.0353409	0.325507	0.123137	0.782722	0.278114	0.0306696	0.157541	6.10979	0.108668	-0.0263918	3.92634	12.4602	-0.294353	-0.114966	0.0120956	-1.20404	0.000145929	-0.0503622	-0.18519	-5.12192	2.91948	2.60578	-0.79961	1.89683	3.82109	-1.01478	-3.65611	1.17285	-2.12892	0.301503	-1.32137	-3.86307	-1.87456	2.09277	0.0417025	0.0330058	2.06995	3.2609	0.290067	0.0314448	0.010313
tryptamine	0.165668	0.45748	0.444456	0.172594	0.183698	0.231778	0.366648	0.587368	0.32701	0.326378	0.125294	0.14678	0.177502	0.36841	0.168119	-5.20223	-0.210455	-0.160791	8.75896	-9.78993	-0.497414	0.103998	-0.0341614	3.37854	0.00266648	-0.189336	0.143308	13.9917	-0.878272	-1.78302	-1.72119	1.49504	-1.06072	-0.605871	1.16852	-1.17034	2.11061	1.94647	-1.75515	1.0562	1.80923	5.92326	0.118033	0.0934181	5.85868	9.22949	0.82099	0.0889999	0.0291894
phenylacetylphenylalanine	0.339291	0.600496	0.431712	0.35307	0.23676	0.530531	0.734666	0.98792	0.440306	0.332772	0.781773	0.223899	0.555419	0.727408	0.344196	-6.23151	-0.150252	-0.159959	-4.80967	-3.98589	-0.0156669	0.091689	0.0390474	0.562955	0.00243104	0.082891	0.0603033	10.0598	-0.906028	-1.09629	-1.47464	-0.707008	-0.371926	-0.0164344	0.887231	1.15206	0.302874	1.5283	0.661754	0.382758	1.12027	6.87784	0.137055	0.108473	6.80285	10.7169	0.953299	0.103343	0.0338935
4-ureidobutyrate	0.204953	0.500124	0.298162	0.208875	0.25441	0.434782	0.999752	0.275861	0.207977	0.336446	0.155565	0.198315	0.267619	0.931213	0.321451	3.87888	0.0982192	0.0685026	-2.74786	0.00162389	0.569104	-0.0742542	0.0173815	-1.57569	-0.00117605	0.076396	-0.00663487	-4.7783	1.25558	1.59548	1.40596	-0.899274	0.000337346	1.32908	-1.59966	1.14172	-1.88732	-1.64601	1.35784	-0.0937573	-1.18466	3.08933	0.0615609	0.048723	3.05564	4.81372	0.428194	0.0464186	0.015224
asparagine	0.111819	0.424911	0.920842	0.650519	0.401537	0.438432	0.343319	0.201727	0.709245	0.336564	0.190052	0.47212	0.390844	0.384856	0.268777	-0.121658	-0.0112608	-0.0173251	0.993426	-1.97126	-0.254487	-0.00694411	0.00633828	0.51396	0.000213802	-0.0205304	0.0261995	1.99169	-0.107962	-0.501483	-0.97484	0.8913	-1.12267	-1.62936	-0.410124	1.14139	1.68771	0.820367	-1.00038	1.01498	1.35374	1.12687	0.0224551	0.0177723	1.11458	1.75586	0.156189	0.0169317	0.00555311
beta-alanine	0.0737289	0.33573	0.357744	0.11438	0.053453	0.149348	0.541664	0.9921	0.292597	0.339678	0.545751	0.0482165	0.156441	0.533657	0.108766	-5.8406	-0.237023	-0.263131	-10.2798	-5.76458	0.00802647	0.103098	0.0300784	0.988986	0.00402532	0.184657	0.0865558	15.911	-1.0839	-2.20739	-3.09622	-1.92876	-0.686565	0.0107468	1.27337	1.13272	0.679143	3.22998	1.88164	0.701234	2.26159	5.38852	0.107377	0.0849844	5.32977	8.39626	0.746872	0.0809651	0.0265542
kynurenate	0.764437	0.892135	0.915545	0.935238	0.820581	0.268509	0.520766	0.503892	0.906073	0.347623	0.750042	0.81084	0.258121	0.503097	0.990593	1.06056	0.0161861	0.0359094	12.3327	-10.4008	0.966175	0.017735	-0.0503888	-0.868479	-0.00055602	-0.233363	0.160001	-0.153777	0.115227	0.0882513	0.247376	1.35469	-0.725222	0.757355	0.12824	-1.11094	-0.349156	-0.261204	-1.39217	0.758891	-0.0127967	9.20406	0.183409	0.145161	9.10371	14.3416	1.27572	0.138296	0.0453569
trans-urocanate	0.731227	0.875412	0.48818	0.284952	0.509438	0.772807	0.420838	0.943507	0.392252	0.349077	0.860217	0.401224	0.719166	0.421914	0.290183	-8.05251	-0.264366	-0.12033	3.19223	-14.8115	0.108982	0.153065	-0.0557408	0.529353	0.00230543	-0.0735288	0.217176	17.0918	-0.788084	-1.29839	-0.746698	0.315861	-0.930302	0.0769519	0.996981	-1.10701	0.191702	0.975579	-0.39513	0.927873	1.28119	10.2178	0.203611	0.16115	10.1064	15.9212	1.41624	0.153528	0.0503527
indoleacetate	0.229773	0.514839	0.696432	0.864195	0.781623	0.0957423	0.521075	0.692641	0.808927	0.349801	0.772479	0.934681	0.0738005	0.600572	0.431188	-0.761881	-0.00657791	-0.00847621	4.21198	-2.00216	-0.107031	0.0070319	-0.00965622	0.15159	3.65042e-05	-0.0871854	0.0236978	2.10023	-0.429664	-0.186161	-0.303091	2.40153	-0.724641	-0.435484	0.263928	-1.10506	0.316339	0.089013	-2.69977	0.583425	0.907183	1.7732	0.0353346	0.0279659	1.75387	2.76297	0.245774	0.0266433	0.00873821
imidazole propionate	0.0425311	0.263164	0.734244	0.859635	0.573907	0.12522	0.963259	0.885003	0.888008	0.352349	0.238897	0.555002	0.111885	0.969255	0.845655	1.73104	-0.0178247	-0.0461033	-9.70274	-0.362058	0.1013	0.0106915	-0.0251461	1.84087	0.000711926	0.188795	0.00445329	1.28641	0.372554	-0.192514	-0.629134	-2.11124	-0.0500084	0.157294	0.153141	-1.09822	1.46603	0.662499	2.23107	0.0418407	0.212054	4.64642	0.0925892	0.0732806	4.59576	7.23995	0.644014	0.0698147	0.0228972
undecanedioate (C11-DC)	0.220979	0.513433	0.235002	0.0835508	0.0278916	0.298957	0.290274	0.441335	0.333893	0.35433	0.902696	0.0339142	0.319136	0.326191	0.0428623	-2.14927	-0.0738583	-0.0916492	1.7977	-2.89492	-0.177921	0.0250388	0.00781202	-0.0520886	0.00124636	-0.0314738	0.0389027	6.41451	-1.48179	-2.55537	-4.0064	1.25307	-1.2809	-0.885002	1.14889	1.09293	-0.132886	3.71542	-1.19148	1.17088	3.38723	1.45046	0.0289032	0.0228757	1.43464	2.26007	0.20104	0.0217938	0.00714774
arachidate (20:0)	0.190183	0.494342	0.134254	0.406897	0.126644	0.0678382	0.283354	0.433525	0.0867724	0.354906	0.579941	0.208901	0.0779351	0.250821	0.817913	4.84104	0.0455398	-0.078633	6.57791	4.82445	-0.296927	-0.0896451	0.0127732	-0.397064	0.000876272	-0.114005	-0.0772235	-0.778771	2.0384	0.962275	-2.09935	2.80026	1.30371	-0.902033	-2.51216	1.09141	-0.618657	1.59536	-2.63582	-1.4195	-0.251157	2.37493	0.0473251	0.0374559	2.34903	3.70056	0.329175	0.0356844	0.0117035
3-methyl-2-oxobutyrate	0.708897	0.866385	0.285081	0.185744	0.152702	0.688991	0.623001	0.669684	0.33376	0.354909	0.557237	0.142952	0.78291	0.630424	0.161805	-7.85001	-0.206117	-0.181818	-2.63869	-5.14613	-0.394942	0.104438	0.0325277	1.07629	0.00276048	0.0331792	0.073969	14.5894	-1.29796	-1.71027	-1.90616	-0.441105	-0.54608	-0.471139	1.14927	1.0914	0.658511	1.97355	0.301231	0.533923	1.84763	6.04794	0.120517	0.0953844	5.982	9.42376	0.838271	0.0908732	0.0298038
picolinate	0.874282	0.957029	0.624191	0.462521	0.302485	0.996964	0.807899	0.925448	0.777136	0.359728	0.852593	0.290801	0.976887	0.797555	0.473985	13.6877	0.421128	0.492747	-0.10275	10.4025	-0.354418	-0.117014	-0.133719	-1.37557	-0.00744215	0.0144075	-0.161443	-26.8189	0.544124	0.840115	1.242	-0.00412959	0.265393	-0.101649	-0.309582	-1.07869	-0.202343	-1.27919	0.0314482	-0.28017	-0.81657	25.1556	0.501274	0.396738	24.8813	39.1968	3.48667	0.377974	0.123965
cysteine	0.71324	0.866385	0.844211	0.83033	0.35202	0.813572	0.998755	0.958591	0.991546	0.360898	0.683682	0.477614	0.784191	0.962663	0.623061	-1.3522	-0.0294021	-0.10949	-1.60761	0.0166692	0.0493508	-0.00109144	0.0334807	0.766969	0.00118213	0.0344393	-0.00735313	4.50258	-0.214078	-0.233598	-1.0991	-0.257319	0.00169367	0.05637	-0.0115001	1.07563	0.449313	0.80922	0.299383	-0.0508206	0.545982	6.31639	0.125867	0.0996183	6.24753	9.84206	0.87548	0.0949069	0.0311267
propionylglycine (C3)	0.0395772	0.259164	0.335927	0.179215	0.0196344	0.286822	0.550935	0.888079	0.646469	0.365713	0.512062	0.0155976	0.357868	0.539221	0.182839	2.11588	-0.064383	-0.133458	2.36565	-1.93168	-0.0392617	-0.0141268	-0.00969682	-0.370989	0.00213001	-0.0365254	0.0292978	4.17051	1.14317	-1.74563	-4.57189	1.29221	-0.66979	-0.153043	-0.507969	-1.06313	-0.74169	4.9759	-1.08357	0.691023	1.72582	1.85088	0.0368825	0.029191	1.8307	2.884	0.25654	0.0278104	0.00912101
3-formylindole	0.0501807	0.281232	0.0300327	0.0200003	0.0519779	0.311937	0.0341858	0.688958	0.0410158	0.367282	0.842024	0.0409827	0.367037	0.0366101	0.0126161	-4.05536	-0.0942213	-0.0514402	-1.24934	-6.00983	0.0636731	0.0539387	0.00543483	-0.0611083	0.000830506	0.0200973	0.0860125	7.30633	-3.89441	-4.54068	-3.13217	-1.21298	-3.70389	0.441156	3.44735	1.05909	-0.217147	3.44846	1.05972	3.60587	5.374	1.04133	0.0207505	0.0164232	1.02997	1.62257	0.144333	0.0156464	0.00513158
homocitrulline	0.405864	0.642828	0.812283	0.556619	0.165353	0.243782	0.911449	0.887558	0.776242	0.367781	0.739648	0.151116	0.184737	0.898493	0.515863	1.13486	-0.0575596	-0.126102	-6.26608	0.824623	-0.0933287	-0.0204553	0.0228276	-0.43139	0.00194128	0.136826	-0.0139106	4.19929	0.259152	-0.659612	-1.82585	-1.44667	0.120851	-0.153763	-0.310878	1.05781	-0.364521	1.91677	1.71563	-0.138674	0.734471	4.37913	0.0872628	0.069065	4.33138	6.82346	0.606967	0.0657986	0.02158
5-hydroxylysine	0.131053	0.427552	0.28691	0.0847439	0.0412352	0.22131	0.456169	0.994492	0.26602	0.369487	0.460955	0.0378106	0.246201	0.44421	0.0826784	-5.86681	-0.229771	-0.246377	-6.91498	-6.03848	-0.00471641	0.0930381	0.0235747	1.03501	0.00373932	0.118866	0.0914162	15.2223	-1.29191	-2.53913	-3.44002	-1.53951	-0.85338	-0.00749318	1.36353	1.05345	0.84337	3.56035	1.43724	0.878801	2.56742	4.54118	0.090492	0.0716207	4.49167	7.07596	0.629427	0.0682334	0.0223786
serine	0.20474	0.500124	0.700134	0.202783	0.123687	0.358506	0.425318	0.930191	0.462402	0.377564	0.945443	0.10254	0.360346	0.423654	0.195287	-1.60272	-0.122347	-0.126638	4.045	-5.42011	0.0498548	0.0477298	-0.0192432	-0.0759082	0.00203328	-0.0741475	0.080004	8.19772	-0.423997	-1.62427	-2.12421	1.08189	-0.920231	0.0951559	0.840362	-1.03304	-0.0743078	2.32579	-1.07707	0.92396	1.66106	3.78002	0.0753245	0.0596162	3.73881	5.88995	0.523928	0.0567967	0.0186277
phenylalanine	0.189761	0.494342	0.737414	0.223289	0.140592	0.398566	0.40456	0.858896	0.481568	0.378232	0.916215	0.117572	0.412815	0.402444	0.214592	-1.29332	-0.107262	-0.110387	3.41462	-5.30178	0.0943206	0.0423305	-0.0178702	-0.108614	0.00177105	-0.060741	0.0783418	7.20393	-0.367839	-1.53093	-1.99067	0.981873	-0.967734	0.193544	0.801264	-1.03137	-0.114308	2.17797	-0.948581	0.972704	1.5693	3.516	0.0700632	0.0554522	3.47766	5.47855	0.487333	0.0528296	0.0173266
uridine 5'-diphosphate (UDP)	0.0713952	0.331014	0.401503	0.430729	0.150007	0.679139	0.783214	0.411997	0.803292	0.378638	0.535015	0.14269	0.609818	0.728738	0.228078	-2.28122	-0.0423467	-0.0710124	1.05621	1.09669	-0.308255	0.0095618	0.0118809	0.441845	0.00106903	-0.0242013	-0.0204091	4.61458	-0.97492	-0.908197	-1.92427	0.456367	0.300793	-0.950464	0.271965	1.03036	0.698735	1.97543	-0.567914	-0.380769	1.5105	2.3399	0.0466272	0.0369035	2.31439	3.64598	0.324321	0.0351582	0.0115309
p-cresol	0.763886	0.892135	0.660949	0.381908	0.157321	0.546111	0.807688	0.846166	0.782641	0.381491	0.980532	0.152127	0.522433	0.813687	0.314778	-2.50762	-0.105342	-0.153004	-3.47049	-2.14094	-0.151483	0.0234367	0.0260773	-0.0370174	0.00228439	0.0680078	0.0304627	8.13212	-0.484901	-1.02224	-1.87597	-0.678491	-0.265694	-0.211338	0.30162	1.02327	-0.0264873	1.90999	0.722093	0.257156	1.20443	5.17139	0.10305	0.0815601	5.11501	8.05794	0.716778	0.0777027	0.0254842
13-HODE + 9-HODE	0.570165	0.779582	0.369112	0.366089	0.580816	0.405696	0.434189	0.921823	0.290373	0.384403	0.906701	0.498746	0.345117	0.40036	0.464556	6.08995	0.122247	0.0562164	-5.51325	8.10483	0.0853514	-0.111132	0.0289202	-0.198818	-0.00102499	0.117574	-0.129342	-6.30339	1.0544	1.06216	0.617144	-0.965078	0.900576	0.106617	-1.28058	1.01609	-0.127377	-0.76733	1.11775	-0.97762	-0.835898	5.77573	0.115093	0.0910913	5.71276	8.99961	0.800541	0.0867831	0.0284623
2-pyrrolidinone	0.434288	0.669145	0.870764	0.95362	0.408549	0.0984176	0.742167	0.999452	0.723632	0.385495	0.362695	0.460766	0.106661	0.764682	0.956486	-2.7032	0.0192152	0.230819	-35.8099	-8.58433	0.00157712	0.0891178	-0.0762583	4.41941	-0.00297982	0.634837	0.114621	-1.18105	-0.177027	0.0631487	0.958434	-2.37097	-0.360787	0.000745162	0.388417	-1.01341	1.07094	-0.843764	2.28279	0.32769	-0.0592399	15.27	0.304284	0.240829	15.1035	23.7933	2.11649	0.229439	0.0752492
nicotinamide riboside	0.42748	0.665893	0.547867	0.292065	0.0792356	0.477479	0.442216	0.354601	0.835917	0.385508	0.962694	0.0918511	0.503172	0.488493	0.167849	-1.7448	-0.0656477	-0.10662	2.06867	-3.5552	-0.391132	0.00876299	0.0129025	0.0354547	0.00146273	-0.0357021	0.046605	6.10848	-0.675317	-1.27509	-2.61656	0.809493	-0.883098	-1.09221	0.225728	1.01338	0.050778	2.4479	-0.758746	0.787463	1.81084	2.58368	0.0514849	0.0407482	2.55551	4.02583	0.358109	0.038821	0.0127322
glucuronate	0.193972	0.494342	0.622094	0.389643	0.463105	0.730705	0.62415	0.654708	0.396582	0.390155	0.928756	0.399049	0.790448	0.630403	0.366004	-2.56414	-0.0936202	-0.0619559	-1.75	-3.97072	-0.321151	0.0694173	-0.0231235	0.122905	0.00106213	0.0247634	0.0572758	6.49523	-0.547571	-1.00329	-0.838904	-0.377831	-0.544192	-0.494803	0.986595	-1.00205	0.0971201	0.980726	0.29037	0.533957	1.06238	4.68275	0.093313	0.0738534	4.63169	7.29655	0.649049	0.0703605	0.0230762
(12 or 13)-methylmyristate (a15:0 or i15:0)	0.195798	0.494342	0.0442156	0.121761	0.843887	0.305528	0.1275	0.520269	0.0466579	0.391446	0.137902	0.948496	0.476646	0.11265	0.163933	12.0853	0.154116	-0.0122234	4.40429	11.7779	-0.363612	-0.177687	-0.017784	-1.96299	5.86036e-05	-0.0533709	-0.184027	-8.65293	3.34522	2.1408	-0.214532	1.23255	2.09227	-0.726156	-3.27338	-0.998927	-2.01061	0.0701394	-0.811175	-2.22375	-1.8345	3.61269	0.0719901	0.0569772	3.57331	5.62922	0.500735	0.0542825	0.0178031
tridecanedioate (C13-DC)	0.0111834	0.135798	0.0577233	0.0494982	0.0298289	0.00742839	0.184316	0.657305	0.0930397	0.394414	0.0351438	0.0184746	0.0050832	0.174843	0.0816835	5.51799	0.117172	0.113313	-11.8109	4.92538	0.125142	-0.0672803	-0.00899314	-1.82205	-0.00198995	0.24834	-0.0746107	-6.20144	2.99882	3.1956	3.90463	-6.48955	1.71788	0.490676	-2.43349	-0.991784	-3.66412	-4.67608	7.41067	-1.77014	-2.58136	1.84005	0.0366667	0.0290202	1.81999	2.86713	0.25504	0.0276477	0.00906765
ribose 1-phosphate	0.952616	0.982428	0.78914	0.592494	0.386185	0.958217	0.839964	0.703815	0.939275	0.394914	0.959209	0.397219	0.963284	0.836114	0.598905	6.08459	0.247726	0.332202	-1.17131	7.13819	-1.20732	-0.0258808	-0.101631	0.312422	-0.00474322	0.0189486	-0.10752	-15.9354	0.292253	0.597115	1.01172	-0.0568802	0.220038	-0.41838	-0.0827326	-0.990583	0.0555276	-0.985077	0.0499742	-0.225451	-0.586239	20.8196	0.414872	0.328354	20.5926	32.4407	2.88569	0.312825	0.102597
oxalate (ethanedioate)	0.796341	0.90991	0.875585	0.92376	0.849624	0.31386	0.959267	0.91164	0.966862	0.395971	0.919516	0.888625	0.310676	0.963942	0.803128	0.96392	-0.0117232	-0.0184295	6.75687	-0.488927	-0.0945841	-0.00383471	-0.0275536	-0.167885	0.000199311	-0.125404	0.00636187	2.0111	0.170337	-0.103961	-0.206496	1.20718	-0.055449	-0.120589	-0.0450995	-0.988056	-0.109779	0.152288	-1.2168	0.0490781	0.2722	5.65891	0.112765	0.0892489	5.59721	8.81759	0.78435	0.0850279	0.0278867
salicylate	0.341967	0.60139	0.84972	0.846261	0.582432	0.489603	0.543709	0.951438	0.62813	0.40444	0.995918	0.599516	0.443625	0.543273	0.752721	-0.648713	-0.0132302	0.0304587	-2.44162	-3.34473	0.0288117	0.025396	-0.0149958	0.00471761	-0.000425464	0.050384	0.049228	1.41685	-0.206362	-0.211205	0.614355	-0.785267	-0.682845	0.0661257	0.537669	-0.968015	0.00555316	-0.585207	0.88006	0.683637	0.345212	3.14356	0.0626417	0.0495784	3.10929	4.89823	0.435712	0.0472336	0.0154912
dimethylglycine	0.038811	0.259164	0.722022	0.3694	0.194937	0.0090268	0.761974	0.963105	0.771299	0.405621	0.087659	0.187167	0.00852872	0.757974	0.355764	-9.58915	-0.51515	-0.643429	-147.002	-12.6788	0.170776	0.117251	0.116706	16.5804	0.00966204	2.76172	0.189683	34.8884	-0.390834	-1.05367	-1.66281	-6.05754	-0.331646	0.0502183	0.318052	0.965254	2.50062	1.70275	6.18064	0.337502	1.08913	24.5351	0.48891	0.386953	24.2676	38.23	3.40067	0.368652	0.120907
2-O-methylascorbic acid	0.944467	0.980183	0.671077	0.504683	0.377477	0.727077	0.818024	1	0.811812	0.41294	0.793563	0.363987	0.747555	0.812607	0.503039	16.1115	0.517453	0.559867	13.0236	13.4368	-6.56765e-15	-0.134125	-0.160551	-2.65443	-0.00848283	-0.22076	-0.203588	-34.0457	0.468954	0.755829	1.03326	0.383254	0.251	-1.3792e-15	-0.259822	-0.948294	-0.285895	-1.06759	-0.352823	-0.258692	-0.759002	34.3562	0.684616	0.541845	33.9816	53.5331	4.76192	0.516219	0.169305
N-formylanthranilic acid	0.0363868	0.259164	0.152491	0.908821	0.140671	0.974916	0.337674	0.259194	0.273869	0.415282	0.0938596	0.143609	0.521398	0.399075	0.455591	-2.78694	-0.00362348	0.0458556	0.0493226	-2.5913	-0.281117	0.0293269	-0.00678874	0.956936	-0.000665259	-0.0192649	0.0328196	1.63013	-1.90756	-0.124462	1.99009	0.0341317	-1.13829	-1.38823	1.33595	-0.942924	2.42367	-1.96884	-0.724035	0.980665	0.854595	1.46099	0.0291132	0.0230419	1.44507	2.27649	0.2025	0.0219522	0.00719967
N-acetylhistamine	0.164679	0.45748	0.479564	0.4844	0.330312	0.776812	0.794733	0.991073	0.426937	0.415622	0.962401	0.312674	0.786825	0.788339	0.481629	-18.6688	-0.367536	-0.423776	-7.10946	-10.2667	-0.0390203	0.319286	0.107633	0.320625	0.00649158	0.124797	0.15581	24.2486	-0.805289	-0.7956	-1.15905	-0.310052	-0.284217	-0.0121437	0.916617	0.942149	0.051177	1.21075	0.295586	0.293405	0.801143	23.1827	0.461961	0.365623	22.9299	36.1227	3.21322	0.348331	0.114242
ethylmalonate	0.416586	0.653719	0.866521	0.480965	0.422022	0.915962	0.825188	0.893403	0.679641	0.415896	0.739189	0.394807	0.97056	0.831366	0.42381	-0.939069	-0.0820911	-0.0751049	-0.582179	-1.92664	-0.103666	0.0351417	-0.0238187	0.506662	0.00117641	0.00374561	0.027298	6.19051	-0.182925	-0.802473	-0.92763	-0.114655	-0.240858	-0.145692	0.455587	-0.941522	0.365203	0.99084	0.0400627	0.232136	0.92361	5.13362	0.102298	0.0809643	5.07765	7.99909	0.711542	0.0771351	0.0252981
malate	0.74504	0.887781	0.475893	0.238592	0.350925	0.55097	0.478111	0.702492	0.383961	0.416246	0.641169	0.276705	0.428428	0.480575	0.242064	-11.7614	-0.423133	-0.251533	9.58661	-18.2252	-0.843269	0.221184	-0.0670896	2.02002	0.00443879	-0.240713	0.266285	27.4624	-0.8127	-1.46726	-1.10203	0.669726	-0.808216	-0.420397	1.01718	-0.940723	0.516494	1.32619	-0.913298	0.803256	1.45343	14.472	0.288384	0.228244	14.3142	22.55	2.00589	0.217449	0.071317
dimethylmalonic acid	0.888136	0.959315	0.682333	0.599761	0.507416	0.510807	0.882454	0.957497	0.834498	0.418356	0.851127	0.483524	0.520294	0.873074	0.615875	11.5839	0.299043	0.303775	18.8864	6.43057	0.205805	-0.0878068	-0.118357	-1.41748	-0.00473226	-0.339351	-0.102177	-18.6902	0.451405	0.584793	0.750573	0.744082	0.160821	0.0578616	-0.227725	-0.935921	-0.204393	-0.797349	-0.726109	-0.17382	-0.557842	25.6619	0.511365	0.404725	25.3821	39.9858	3.55686	0.385583	0.12646
3-amino-2-piperidone	0.117664	0.424911	0.238085	0.102438	0.0536127	0.994625	0.473175	0.995989	0.206432	0.419091	0.972217	0.0492919	0.92651	0.463801	0.0965807	-9.56129	-0.301734	-0.317376	-0.0470675	-8.29646	0.00492161	0.157118	0.0299596	-0.0664867	0.00481761	-0.0118744	0.124835	20.3214	-1.46929	-2.32689	-3.09241	-0.00731264	-0.818217	0.00545661	1.60691	0.934253	-0.0378066	3.20106	-0.100195	0.837462	2.39185	6.5074	0.129673	0.102631	6.43645	10.1397	0.901954	0.0977768	0.032068
indolepropionate	0.0026591	0.0645783	0.0436815	0.125844	0.0405947	0.220534	0.0034671	0.00276854	0.0317754	0.419996	0.147551	0.0175978	0.108078	0.00364688	0.233889	3.28754	0.0410417	-0.0533905	-1.49246	12.8914	-1.23891	-0.0559944	-0.00449262	-0.513021	0.00107676	0.0404032	-0.186244	-1.89783	3.3616	2.10601	-3.46154	-1.54291	8.45979	-9.13982	-3.81058	-0.932203	-1.94111	4.76063	2.26847	-8.31368	-1.48634	0.977968	0.019488	0.0154239	0.967306	1.52385	0.135551	0.0146944	0.00481935
gamma-glutamylthreonine	0.842349	0.940651	0.813347	0.706247	0.931957	0.997482	0.778985	0.863843	0.633145	0.421656	0.92286	0.8295	0.971928	0.77492	0.720818	-2.30369	-0.0738862	-0.013078	0.0302959	-4.27596	0.231323	0.0711377	-0.0409107	0.254194	0.000485494	-0.00622058	0.0640671	4.5838	-0.257639	-0.414677	-0.0927385	0.00342557	-0.306906	0.186651	0.529492	-0.928455	0.105195	0.234769	-0.0381997	0.312794	0.392644	8.94154	0.178178	0.14102	8.84405	13.9325	1.23934	0.134351	0.0440632
2-hydroxybutyrate/2-hydroxyisobutyrate	0.432397	0.668922	0.952716	0.90458	0.746707	0.771777	0.971392	0.970909	0.7125	0.423739	0.860923	0.779885	0.778904	0.968763	0.917789	-0.700778	0.0282604	0.0607823	3.41666	0.660266	-0.0597245	0.0662678	-0.0495497	-0.561003	-0.000769308	-0.0608612	-0.0105991	-1.59374	-0.0643825	0.130294	0.354074	0.317358	0.0389305	-0.039588	0.405192	-0.92377	-0.190718	-0.305603	-0.307022	-0.0425102	-0.112148	10.8846	0.216897	0.171665	10.7659	16.9601	1.50865	0.163546	0.0536385
glycerophosphoglycerol	0.14141	0.432889	0.883162	0.446461	0.699732	0.597747	0.492046	0.713929	0.939266	0.427272	0.955243	0.615688	0.540556	0.489119	0.512455	1.12004	0.122035	0.0469253	-4.07668	8.52128	-0.391435	-0.00871202	0.0316259	-0.115392	-0.000904541	0.0878739	-0.126199	-6.77864	0.159842	0.87397	0.424612	-0.588196	0.780447	-0.40303	-0.0827457	0.91587	-0.0609357	-0.558152	0.688584	-0.786226	-0.740941	7.0072	0.139632	0.110513	6.93081	10.9185	0.971229	0.105287	0.034531
taurocholate	0.350156	0.605571	0.395382	0.310494	0.244176	0.119984	0.505198	0.392284	0.498396	0.427431	0.185886	0.280714	0.139108	0.529961	0.256949	-15.3746	-0.376929	-0.354143	-33.141	-18.2756	2.147	0.179308	0.0701024	7.17853	0.00471688	0.566424	0.252022	28.3308	-0.989464	-1.21735	-1.44513	-2.15638	-0.754838	0.996904	0.768013	0.915517	1.70952	1.31257	2.00162	0.708065	1.39651	15.5383	0.309631	0.24506	15.3688	24.2114	2.15367	0.23347	0.0765713
hydroxymethylpyrimidine	0.49954	0.713629	0.486594	0.263127	0.169431	0.884976	0.657139	0.910676	0.483283	0.431677	0.870209	0.157073	0.842185	0.647404	0.25611	-13.0054	-0.450009	-0.467	2.55787	-12.5738	-0.277744	0.197043	0.0733944	-0.789787	0.00713749	-0.0649351	0.190694	30.0361	-0.791233	-1.37391	-1.80147	0.157332	-0.490939	-0.121912	0.797832	0.906105	-0.177799	1.87756	-0.21692	0.506469	1.39962	16.4369	0.327538	0.259233	16.2577	25.6116	2.27823	0.246973	0.0809999
xanthurenate	0.891505	0.959315	0.907678	0.975218	0.944789	0.31761	0.790191	0.71024	0.957006	0.431714	0.654048	0.965005	0.331988	0.782974	0.951079	1.53871	-0.00820377	-0.0144799	14.4425	-5.53091	0.691455	0.0107371	-0.0545101	-1.63602	0.000134488	-0.256652	0.0842182	1.06186	0.126033	-0.0337208	-0.0752008	1.19599	-0.290741	0.408614	0.0585311	-0.906023	-0.495854	0.0476298	-1.15428	0.30114	0.0666159	12.2088	0.243285	0.19255	12.0757	19.0235	1.6922	0.183444	0.0601641
5-methyluridine (ribothymidine)	0.51035	0.720993	0.788998	0.52769	0.306423	0.383856	0.88115	0.895142	0.981193	0.43563	0.963627	0.322747	0.347053	0.869713	0.523518	2.38886	0.115936	0.158428	-8.22004	2.06983	-0.16223	0.00314049	-0.0361232	-0.109283	-0.00223081	0.165494	-0.0333963	-7.67913	0.292457	0.712279	1.22979	-1.01743	0.162626	-0.143293	0.0255882	-0.897417	-0.0495067	-1.18088	1.11249	-0.178487	-0.720062	8.16824	0.162768	0.128825	8.07918	12.7276	1.13215	0.122732	0.0402525
butyrate/isobutyrate (4:0)	0.37079	0.620773	0.849364	0.727732	0.578483	0.531995	0.903591	0.624091	0.674231	0.438474	0.823851	0.608322	0.495575	0.922752	0.537534	-0.549426	-0.0202325	-0.0260208	1.85024	-0.544857	-0.200373	0.0185181	-0.0116648	0.17424	0.000350391	-0.0374165	0.00640916	2.40699	-0.20686	-0.382274	-0.621181	0.7043	-0.131654	-0.544289	0.464019	-0.89121	0.242748	0.570413	-0.773521	0.105343	0.694109	2.65603	0.0529266	0.0418892	2.62707	4.13856	0.368137	0.0399081	0.0130887
methionine	0.0341873	0.249079	0.428733	0.218736	0.166423	0.826285	0.568059	0.791257	0.206508	0.439749	0.608371	0.140269	0.918309	0.5646	0.213649	-4.42254	-0.149755	-0.139052	-1.14704	-4.82777	-0.194253	0.116978	-0.0212165	0.74691	0.00223372	0.00983468	0.0716491	9.95588	-0.91262	-1.55081	-1.81938	-0.239308	-0.639365	-0.289207	1.60655	-0.88844	0.570332	1.99304	0.111435	0.645454	1.57356	4.84598	0.0965657	0.0764278	4.79314	7.55089	0.671674	0.0728132	0.0238806
2-hydroxyadipate	0.51226	0.721692	0.894737	0.608689	0.224616	0.66819	0.985889	0.474275	0.980487	0.440074	0.501931	0.21663	0.530249	0.932814	0.510848	-0.64536	-0.0509389	-0.107917	-2.10103	0.134203	-0.507392	0.00178959	0.019626	-0.922817	0.00161877	0.0578083	-0.00940991	4.35789	-0.143852	-0.569799	-1.52522	-0.473485	0.0191981	-0.815981	0.0265484	0.887733	-0.761148	1.56016	0.70753	-0.0915662	0.744005	4.48628	0.0893981	0.0707549	4.43737	6.99042	0.621818	0.0674086	0.0221081
3-(4-hydroxyphenyl)propionate	0.32888	0.586464	0.725594	0.297684	0.116166	0.0686225	0.428094	0.194066	0.714334	0.441887	0.880058	0.0979968	0.0649812	0.446185	0.191697	-0.690244	-0.0448555	-0.0618704	4.93508	2.55029	-0.413783	0.0108271	-0.00779883	-0.0794283	0.000983856	-0.0930198	-0.0358725	3.92585	-0.385474	-1.25709	-2.19081	2.78643	0.914042	-1.6672	0.402418	-0.883808	-0.164138	2.37571	-2.85239	-0.874561	1.67924	1.79064	0.035682	0.0282408	1.77111	2.79013	0.24819	0.0269052	0.00882412
tyrosine	0.363681	0.613385	0.878541	0.373871	0.251569	0.315004	0.49607	0.81296	0.648765	0.442184	0.733573	0.219351	0.33766	0.499529	0.356972	-0.767521	-0.095896	-0.103156	5.49713	-5.55779	0.165224	0.0349837	-0.0200939	-0.466091	0.00165305	-0.0957158	0.0809919	6.54599	-0.166239	-1.04232	-1.41666	1.20376	-0.772552	0.258189	0.504288	-0.883168	-0.373554	1.5481	-1.13833	0.765808	1.08593	4.61698	0.0920024	0.0728162	4.56664	7.19407	0.639933	0.0693723	0.0227521
spermine	0.198053	0.497572	0.207258	0.761293	0.20959	0.162973	0.62448	0.393146	0.268326	0.447949	0.889788	0.173637	0.195398	0.606202	0.787093	5.25219	0.0217179	-0.082273	5.96418	-2.77546	-0.451778	-0.066723	-0.0140597	0.13342	0.00134655	-0.0990824	0.043077	-1.26278	1.60303	0.332642	-1.59216	1.8404	-0.54365	-0.99483	-1.35534	-0.870789	0.150682	1.77702	-1.6605	0.573961	-0.295199	3.27642	0.0652892	0.0516737	3.2407	5.10524	0.454126	0.0492298	0.016146
N-acetylneuraminate	0.786564	0.905189	0.546591	0.349378	0.227669	0.661147	0.737741	1	0.581466	0.452497	0.847744	0.216111	0.6909	0.730183	0.343172	-9.95585	-0.323865	-0.350412	-7.0421	-8.40988	2.13608e-15	0.135993	0.0623475	0.830348	0.00530927	0.117242	0.127422	21.5434	-0.677622	-1.1062	-1.51223	-0.484588	-0.367352	1.04894e-15	0.616022	0.861122	0.209127	1.56248	0.438163	0.378609	1.12308	14.6923	0.292774	0.231719	14.5321	22.8933	2.03642	0.220759	0.0724027
caprate (10:0)	0.849131	0.943479	0.400033	0.354056	0.380214	0.705826	0.491467	0.717681	0.448623	0.45283	0.727834	0.365979	0.64915	0.491302	0.411013	5.17217	0.115209	0.0855779	-2.1716	6.43805	0.291157	-0.069053	-0.0224147	-0.545909	-0.00129896	0.0484916	-0.094685	-6.57573	0.978393	1.09366	1.02644	-0.415318	0.781588	0.397367	-0.869351	-0.860417	-0.382121	-1.06244	0.503673	-0.781913	-0.952732	5.28639	0.105342	0.0833737	5.22875	8.23713	0.732717	0.0794306	0.0260509
kynurenine	0.758893	0.892135	0.457648	0.454951	0.29724	0.597623	0.609846	0.988413	0.586158	0.45329	0.619315	0.362042	0.616287	0.671861	0.302987	-3.00823	-0.0603443	-0.0702221	-2.05905	-3.1305	-0.00773015	0.032318	0.0149842	0.527921	0.000877679	0.0358995	0.0379058	5.72975	-0.850278	-0.855943	-1.2585	-0.588407	-0.567868	-0.0157638	0.607946	0.859446	0.552153	1.07264	0.557161	0.467726	1.24043	3.53794	0.0705004	0.0557982	3.49936	5.51273	0.490373	0.0531592	0.0174347
alpha-ketoglutarate	0.763359	0.892135	0.841547	0.842924	0.827478	0.830544	0.82078	0.718915	0.660656	0.454623	0.802303	0.8989	0.880434	0.826222	0.840738	-1.76989	-0.0349556	0.0304516	-1.875	-3.12849	-0.445437	0.0592586	-0.0343015	0.600313	-0.000259551	0.0242127	0.044559	2.32282	-0.217816	-0.215884	0.237622	-0.233296	-0.247095	-0.395507	0.485365	-0.856634	0.273378	-0.138114	0.163618	0.239396	0.218951	8.12558	0.161918	0.128152	8.03699	12.6611	1.12624	0.122091	0.0400422
gamma-glutamylleucine	0.0493843	0.279844	0.102637	0.0412546	0.0315235	0.923114	0.171256	0.87889	0.0782929	0.457394	0.922206	0.0228565	0.828714	0.171456	0.0399582	-5.75713	-0.169726	-0.149288	0.256817	-6.91008	0.0568945	0.0978791	0.010383	0.0710011	0.00247422	-0.0106383	0.101519	11.2626	-2.32477	-3.43938	-3.82233	0.104848	-1.79077	0.165755	2.63048	0.85081	0.106091	4.31996	-0.235877	1.78961	3.48336	2.47643	0.0493478	0.0390568	2.44943	3.85872	0.343244	0.0372096	0.0122037
N-acetylcitrulline	0.358396	0.61131	0.986893	0.428809	0.166748	0.411684	0.708231	0.950707	0.93585	0.458198	0.750771	0.172077	0.437487	0.727485	0.339319	0.0665965	-0.067909	-0.107054	3.51382	-2.39571	-0.0347475	-0.00490553	0.0156283	0.351332	0.00154273	-0.060766	0.0327366	5.52832	0.017831	-0.912452	-1.81743	0.951185	-0.411662	-0.0671228	-0.0874142	0.849126	0.348082	1.78601	-0.89336	0.382643	1.13371	3.73487	0.0744247	0.0589041	3.69415	5.81959	0.51767	0.0561183	0.0184052
thiamin (vitamin B1)	0.824089	0.927838	0.604722	0.461272	0.313378	0.924002	0.791434	0.977353	0.646761	0.459421	0.998812	0.306994	0.953609	0.790295	0.449058	-52.8444	-1.53944	-1.74746	-9.39653	-41.2751	-0.391529	0.699049	0.382445	-0.0400297	0.0260367	0.105456	0.610223	103.941	-0.576443	-0.842711	-1.20863	-0.10363	-0.288954	-0.0308137	0.507501	0.846569	-0.00161577	1.22804	0.0631644	0.290591	0.868424	91.6733	1.82677	1.44581	90.6737	142.843	12.7063	1.37744	0.451759
allo-threonine	0.443404	0.673447	0.663134	0.271436	0.221205	0.404274	0.605111	0.747949	0.496684	0.459815	0.749381	0.184907	0.362843	0.600699	0.271157	-2.75386	-0.153237	-0.138924	5.47884	-5.13185	-0.279261	0.066294	-0.0238395	0.54123	0.00226839	-0.111522	0.0764156	10.0474	-0.481448	-1.34441	-1.53997	0.968405	-0.57579	-0.352242	0.771352	-0.845746	0.35013	1.71472	-1.07056	0.583211	1.34538	5.71996	0.113981	0.0902117	5.65759	8.91271	0.792811	0.0859451	0.0281875
gamma-glutamylglutamate	0.594625	0.791799	0.389209	0.200662	0.19022	0.642067	0.417492	0.906002	0.318187	0.46223	0.741735	0.158183	0.576536	0.420728	0.159457	-2.42975	-0.0787972	-0.0643609	1.23244	-3.53545	0.0430337	0.0434124	-0.0100229	0.236298	0.00104654	-0.0275176	0.0515682	5.88242	-1.00435	-1.63452	-1.68684	0.515048	-0.937885	0.128337	1.19428	-0.840719	0.361427	1.87045	-0.624559	0.930549	1.86236	2.41924	0.0482081	0.0381548	2.39286	3.7696	0.335317	0.0363503	0.0119218
1-stearoyl-GPG (18:0)	0.803693	0.91288	0.969149	0.699918	0.602558	0.248796	0.896868	1	0.893225	0.468085	0.895929	0.591181	0.234237	0.893737	0.664151	0.228291	-0.0459774	-0.0497461	7.67599	-1.19391	-1.1597e-15	0.0119233	-0.0222036	-0.208971	0.000753729	-0.147049	0.0180895	3.40655	0.0419842	-0.424327	-0.580078	1.42723	-0.140913	-1.53875e-15	0.145938	-0.828625	-0.142208	0.599352	-1.48491	0.145231	0.479843	5.43754	0.108354	0.0857575	5.37825	8.47264	0.753666	0.0817016	0.0267958
4-methylhexanoate (a7:0)	0.340281	0.600496	0.773271	0.427904	0.385491	0.594028	0.775502	0.69643	0.581822	0.469924	0.427698	0.340219	0.531925	0.75933	0.418337	-1.98894	-0.11499	-0.100858	3.71062	-3.0673	-0.375803	0.0583504	-0.0256503	1.56025	0.00165093	-0.0809558	0.0484985	7.71126	-0.315187	-0.914463	-1.01342	0.594505	-0.311951	-0.429666	0.615408	-0.824854	0.914921	1.13122	-0.704429	0.335515	0.935965	6.31033	0.125746	0.0995227	6.24153	9.83261	0.874639	0.0948157	0.0310968
picolinoylglycine	0.659293	0.824895	0.408187	0.248214	0.15034	0.651285	0.547362	0.838032	0.461391	0.470394	0.678157	0.166029	0.754815	0.56557	0.196888	-6.36153	-0.1889	-0.201023	-3.28135	-6.98761	0.204747	0.0839455	0.0269248	0.820624	0.00279409	0.0413214	0.0977901	14.3127	-0.959276	-1.42946	-1.92202	-0.50026	-0.676229	0.222753	0.842463	0.823892	0.457896	1.82176	0.342136	0.643744	1.65306	6.6316	0.132148	0.10459	6.55929	10.3332	0.919168	0.099643	0.03268
erucate (22:1n9)	0.854016	0.945865	0.541968	0.988767	0.525171	0.314021	0.839479	0.681274	0.620661	0.474404	0.670893	0.482647	0.330893	0.834609	0.960659	9.36038	-0.00415501	-0.154289	16.2855	4.69269	-0.856808	-0.112746	-0.0548488	-1.73029	0.00252171	-0.287609	-0.0711276	0.954	0.686011	-0.0152816	-0.716973	1.2067	0.22072	-0.453048	-0.549932	-0.815719	-0.469243	0.799102	-1.1574	-0.227568	0.0535516	13.6446	0.271897	0.215195	13.4959	21.2608	1.89121	0.205017	0.0672398
arabinose	0.461532	0.684248	0.849818	0.624852	0.383717	0.36319	0.975396	0.978288	0.960941	0.475929	0.792648	0.384171	0.360179	0.973887	0.584288	1.46913	-0.0770891	-0.114351	7.53709	0.371625	0.0291702	0.00569098	-0.0285282	-0.552941	0.00167504	-0.139797	-0.00579856	5.68444	0.206224	-0.54304	-1.01778	1.06966	0.0334787	0.0295422	0.0531666	-0.812627	-0.28721	1.01666	-1.07751	-0.0355334	0.611159	7.12393	0.141958	0.112354	7.04626	11.1003	0.987408	0.107041	0.0351062
pimelate (C7-DC)	0.185137	0.494342	0.102838	0.0433697	0.0199854	0.179828	0.241788	0.231843	0.133398	0.475964	0.388607	0.0217803	0.141373	0.270609	0.0273001	-3.97843	-0.115072	-0.1227	2.95175	-3.88213	-0.354882	0.0526337	0.00685883	0.465595	0.00174256	-0.061922	0.052864	9.03341	-2.32262	-3.37128	-4.54193	1.74224	-1.45452	-1.49477	2.04504	0.812557	1.00581	4.39871	-1.98497	1.3473	4.0393	1.7129	0.034133	0.0270149	1.69423	2.669	0.237416	0.0257372	0.00844105
isovalerate (C5)	0.760377	0.892135	0.878202	0.809128	0.497459	0.36218	0.989161	0.99392	0.663303	0.477031	0.481527	0.70837	0.448309	0.938181	0.759235	0.365818	0.0115282	-0.0266426	2.32732	0.0504178	0.00251578	-0.0158652	0.00876333	-0.475212	0.000208812	-0.0347692	-0.00423377	0.961639	0.166709	0.263641	-0.769838	1.07228	0.0147455	0.00827159	-0.481182	0.810397	-0.801347	0.411451	-0.87002	-0.0842279	0.335653	2.19436	0.0437269	0.0346081	2.17043	3.4192	0.304148	0.0329713	0.0108136
2'-O-methylguanosine	0.122576	0.424911	0.731128	0.367057	0.265541	0.180349	0.650722	0.958021	0.500663	0.478049	0.442697	0.229522	0.184001	0.645396	0.356254	-1.79834	-0.100673	-0.102655	-8.20226	-3.72301	0.0377639	0.0547014	-0.0189916	1.13647	0.00165884	0.149306	0.0556637	6.77137	-0.377199	-1.05967	-1.36524	-1.73938	-0.50116	0.0571476	0.763605	-0.808342	0.88206	1.50444	1.71956	0.509691	1.08783	4.76762	0.0950042	0.0751919	4.71563	7.42879	0.660812	0.0716357	0.0234944
threonine	0.316992	0.581532	0.934515	0.545152	0.394913	0.75843	0.716919	0.969278	0.690711	0.478886	0.9624	0.359328	0.765129	0.7153	0.531721	-0.62644	-0.0951513	-0.109668	2.33869	-4.35894	0.0406791	0.0462457	-0.0279042	0.0970896	0.00175294	-0.0418096	0.0644737	6.45956	-0.0892403	-0.680227	-0.990586	0.336833	-0.398516	0.0418095	0.438454	-0.806653	0.0511792	1.07974	-0.327039	0.400959	0.704807	7.01971	0.139882	0.110711	6.94317	10.9379	0.972962	0.105475	0.0345926
3-phenylpropionate (hydrocinnamate)	0.22727	0.514839	0.491011	0.319453	0.336794	0.649752	0.967092	0.424679	0.325348	0.481855	0.560325	0.255068	0.523583	0.926795	0.301642	-2.71853	-0.0824218	-0.0625052	1.72748	-0.24245	-0.443819	0.0612491	-0.0137083	0.613115	0.00112772	-0.0455524	0.00794271	5.64559	-0.782488	-1.19054	-1.14075	0.50271	-0.0447866	-0.921663	1.17331	-0.800689	0.653018	1.4035	-0.71994	0.0998041	1.24463	3.47421	0.0692306	0.0547932	3.43634	5.41344	0.481541	0.0522018	0.0171207
citrate	0.668247	0.829212	0.901885	0.899355	0.756876	0.21497	0.832947	0.71811	0.723547	0.484291	0.825746	0.987625	0.234329	0.860046	0.747651	0.351224	0.0071808	-0.0140179	4.06391	-0.938953	0.144122	-0.0153017	0.0102789	-0.170045	1.02052e-05	-0.070863	0.011524	1.20688	0.134003	0.137487	-0.339111	1.5676	-0.22991	0.39672	-0.388544	0.795817	-0.240068	0.0168352	-1.48454	0.191941	0.352681	2.62102	0.052229	0.0413371	2.59244	4.08401	0.363285	0.0393821	0.0129162
laurate (12:0)	0.355462	0.61039	0.330779	0.2196	0.524209	0.491797	0.394155	0.955648	0.205789	0.484789	0.704651	0.332393	0.435326	0.338299	0.412967	3.15075	0.0838962	0.030851	-2.10216	4.20838	-0.0227772	-0.0658338	0.0106597	-0.306772	-0.000725808	0.0445127	-0.0708536	-3.36928	1.15772	1.547	0.718768	-0.780938	0.992404	-0.0603828	-1.60994	0.794824	-0.417106	-1.15314	0.898081	-1.13655	-0.94823	2.72151	0.0542315	0.042922	2.69184	4.24059	0.377213	0.040892	0.0134114
4-acetamidobenzoate	0.799294	0.90991	0.253794	0.357986	0.829986	0.84112	0.478809	0.544717	0.305812	0.485396	0.51315	0.90493	0.985658	0.453291	0.367774	11.7516	0.18013	0.0308071	1.80274	10.4906	-0.787674	-0.154432	-0.0326352	-1.66794	-0.000250528	-0.00296529	-0.164283	-11.525	1.40827	1.08326	0.234082	0.218415	0.80681	-0.681016	-1.23168	-0.793615	-0.739619	-0.129812	-0.0195117	-0.859443	-1.05783	8.34473	0.166285	0.131608	8.25375	13.0026	1.15662	0.125384	0.0411222
N,N-dimethyl-5-aminovalerate	0.139563	0.432889	0.609276	0.32842	0.245052	0.360738	0.490954	0.792111	0.387381	0.491806	0.583371	0.215028	0.306557	0.482496	0.313659	-2.34809	-0.0957871	-0.0938614	4.39348	-5.0338	-0.16477	0.0625709	-0.0158858	0.683556	0.00149635	-0.092424	0.0755911	6.50946	-0.568819	-1.16446	-1.44171	1.07604	-0.782599	-0.28798	1.0088	-0.78092	0.612738	1.56734	-1.22938	0.799405	1.20779	4.128	0.0822586	0.0651043	4.08299	6.43216	0.572159	0.0620252	0.0203425
margarate (17:0)	0.260813	0.537995	0.35178	0.810332	0.271718	0.109518	0.557537	0.283004	0.330022	0.496001	0.758449	0.355649	0.104776	0.49561	0.852177	3.69941	0.0175576	-0.071273	7.50001	3.44881	-0.608401	-0.0586252	-0.0128089	-0.306183	0.000847569	-0.141041	-0.0595992	0.891236	1.09974	0.261928	-1.34342	2.25414	0.657975	-1.30488	-1.15988	-0.772687	-0.336805	1.08944	-2.30221	-0.773452	0.202925	3.3639	0.0670323	0.0530533	3.32722	5.24155	0.466251	0.0505442	0.016577
heptenedioate (C7:1-DC)*	0.779806	0.904286	0.919683	0.920229	0.945843	0.701581	0.959384	0.897365	0.900992	0.496726	0.994888	0.917434	0.678061	0.961379	0.912961	0.957108	-0.0189418	-0.0101635	3.64484	-0.752675	-0.169808	0.0177524	-0.0332061	-0.0164194	0.00022759	-0.072881	0.010521	1.35483	0.10955	-0.108801	-0.0737608	0.421786	-0.0552896	-0.140228	0.135232	-0.77127	-0.00695422	0.112635	-0.458045	0.0525709	0.118775	8.7367	0.174096	0.13779	8.64145	13.6133	1.21095	0.131273	0.0430538
5-methylhexanoate (i7:0)	0.287518	0.55292	0.759412	0.539291	0.556112	0.651808	0.958639	0.560394	0.626367	0.498177	0.157802	0.488754	0.770982	0.977132	0.477213	-1.23479	-0.0506861	-0.0383521	-1.81863	0.322996	-0.333163	0.0299023	-0.0139415	1.86341	0.000670059	0.0213561	0.00262409	3.8936	-0.335395	-0.690894	-0.660516	-0.499425	0.0563046	-0.652896	0.540556	-0.768439	1.87289	0.786948	0.318513	0.0311156	0.81003	3.6816	0.0733631	0.0580639	3.64146	5.73658	0.510285	0.0553178	0.0181426
methionine sulfoxide	0.781942	0.904286	0.812024	0.44068	0.391698	0.375846	0.598422	0.940433	0.67281	0.500065	0.893536	0.348309	0.373342	0.595945	0.432885	-2.39854	-0.163252	-0.145518	9.48287	-8.4542	0.103955	0.0647465	-0.0348313	-0.363433	0.00237067	-0.175668	0.125173	10.9016	-0.25952	-0.886419	-0.998319	1.03735	-0.587055	0.0811507	0.466242	-0.764766	-0.145508	1.10908	-1.04366	0.59125	0.903441	9.24223	0.18417	0.145763	9.14146	14.401	1.28101	0.138869	0.045545
pyridoxine (vitamin B6)	0.51493	0.723455	0.914387	0.80784	0.642857	0.962032	0.751353	0.862867	0.962099	0.502024	0.903292	0.697059	0.98814	0.775352	0.709813	1.20242	-0.0544532	-0.0834064	-0.526167	-5.56911	-0.268235	0.00797884	-0.0385999	0.367372	0.00102057	0.00302462	0.0736051	5.50011	0.116816	-0.265476	-0.513775	-0.0516807	-0.347226	-0.188011	0.0515888	-0.760968	0.132066	0.428702	0.0161345	0.312168	0.409262	10.2933	0.205115	0.16234	10.1811	16.0388	1.4267	0.154662	0.0507248
3-aminoisobutyrate	0.147954	0.443862	0.353099	0.137358	0.0780122	0.420715	0.511098	0.943632	0.295675	0.502713	0.661078	0.0693353	0.472566	0.501689	0.136055	-13.016	-0.476689	-0.493377	-10.9289	-13.7561	-0.126362	0.225415	0.0444479	1.5553	0.00761771	0.177202	0.207149	31.3856	-1.09621	-2.0147	-2.63466	-0.930578	-0.743527	-0.0767812	1.26349	0.759633	0.484696	2.77402	0.819459	0.761615	2.02457	11.8736	0.236606	0.187264	11.7442	18.5012	1.64574	0.178407	0.0585123
8-hydroxyoctanoate	0.243411	0.518778	0.319393	0.268875	0.385916	0.313517	0.425172	0.549923	0.235843	0.503545	0.48723	0.380128	0.21857	0.448337	0.207577	-3.77562	-0.0855157	-0.0506282	3.78933	-4.54829	-0.295172	0.0704351	-0.0118448	0.676938	0.000752893	-0.0895987	0.0631893	6.63025	-1.19072	-1.3534	-1.01238	1.20821	-0.920558	-0.671611	1.47836	-0.758026	0.789968	1.02665	-1.55154	0.869961	1.60153	3.17088	0.0631861	0.0500092	3.13631	4.94079	0.439498	0.047644	0.0156259
cytosine	0.933761	0.977664	0.835728	0.880755	0.702009	0.955396	0.994661	0.807563	0.95407	0.504155	0.70115	0.765257	0.858418	0.981774	0.890415	2.69642	0.0387953	0.0792469	-0.716659	-0.135035	-0.439684	-0.0112109	-0.0445005	-1.36214	-0.00090193	0.042201	-0.00677716	-2.33381	0.225994	0.163172	0.421134	-0.060727	-0.00726337	-0.265871	-0.0625347	-0.756848	-0.422444	-0.326851	0.19421	-0.0247966	-0.149817	11.9314	0.237757	0.188175	11.8013	18.5913	1.65375	0.179275	0.0587971
lysine	0.125109	0.424911	0.592101	0.149	0.0873562	0.680999	0.404578	0.929993	0.384243	0.506862	0.792347	0.0744122	0.657341	0.407449	0.139114	-2.08583	-0.134274	-0.137827	1.56505	-5.26126	0.0461513	0.0532922	-0.0129243	0.271236	0.00217082	-0.0311773	0.0768103	9.11846	-0.597784	-1.93114	-2.50454	0.453476	-0.967692	0.095427	1.01648	-0.751636	0.287642	2.69003	-0.490619	0.960992	2.00157	3.48928	0.0695308	0.0550308	3.45124	5.43692	0.483629	0.0524281	0.0171949
valine	0.373732	0.620773	0.726368	0.386031	0.322516	0.632462	0.659054	0.968099	0.531208	0.508776	0.902039	0.285715	0.608894	0.657012	0.382996	-2.90633	-0.152518	-0.140922	3.96887	-5.7492	0.0455064	0.0801938	-0.0278743	0.273427	0.00226646	-0.0784292	0.08508	10.0666	-0.384315	-1.0121	-1.18155	0.530603	-0.487902	0.0434148	0.705756	-0.747966	0.13379	1.29586	-0.569458	0.491141	1.01955	7.56237	0.150695	0.119269	7.47992	11.7835	1.04818	0.113628	0.0372668
prolylproline	0.115494	0.424911	0.322085	0.270124	0.198281	0.892734	0.425833	0.938919	0.260268	0.517717	0.964463	0.174179	0.919692	0.416115	0.258143	-8.27739	-0.188119	-0.181687	-1.01484	-10.0219	0.0807202	0.145558	0.0252081	-0.0914725	0.00287107	0.0139606	0.150849	12.7192	-1.18281	-1.349	-1.64617	-0.146615	-0.91908	0.0832198	1.38429	0.730966	-0.0483673	1.77392	0.109538	0.941022	1.39209	6.99808	0.139451	0.110369	6.92178	10.9042	0.969964	0.105149	0.034486
arabitol/xylitol	0.165949	0.45748	0.305156	0.090568	0.0336122	0.468667	0.558959	0.555701	0.299989	0.521732	0.48277	0.0330221	0.372476	0.576946	0.0647574	-2.58981	-0.10306	-0.123438	1.71801	-2.14392	-0.192398	0.0394212	0.00748348	0.453196	0.00182263	-0.0399837	0.0299985	7.82924	-1.2337	-2.46372	-3.72839	0.82743	-0.655445	-0.66125	1.24981	0.723407	0.798858	3.75415	-1.04585	0.623847	2.8566	2.09921	0.041831	0.0331075	2.07633	3.27095	0.29096	0.0315417	0.0103448
gamma-tocopherol/beta-tocopherol	0.59082	0.790861	0.148386	0.192644	0.588464	0.833759	0.27392	0.733848	0.131471	0.522854	0.390518	0.497838	0.977075	0.266367	0.231272	10.2923	0.177441	0.0506587	1.20332	11.0688	-0.275046	-0.164622	0.0189032	-1.43887	-0.000945944	0.00302107	-0.165953	-10.3951	1.93535	1.67441	0.603993	0.228765	1.33577	-0.373144	-2.0602	0.721305	-1.00117	-0.7691	0.0311925	-1.36229	-1.49714	5.31804	0.105972	0.0838729	5.26006	8.28645	0.737103	0.0799061	0.0262069
3-carboxyadipate	0.42826	0.665893	0.419712	0.15205	0.0531982	0.41493	0.615357	0.934243	0.472691	0.523063	0.776645	0.0569293	0.466913	0.629541	0.10309	-2.18996	-0.0893749	-0.114864	2.19135	-2.04372	0.0291585	0.0288966	0.00834013	-0.196861	0.00163765	-0.0355307	0.0287899	7.11077	-0.932847	-1.91051	-3.10234	0.94373	-0.558701	0.0896114	0.819203	0.720913	-0.310294	3.01623	-0.831035	0.535365	2.31994	2.34761	0.0467808	0.0370251	2.32201	3.65799	0.325389	0.035274	0.0115688
acetylcarnitine (C2)	0.665231	0.827482	0.471285	0.410614	0.328186	0.433067	0.628451	0.863879	0.502682	0.525699	0.515611	0.325512	0.469649	0.638678	0.383841	-14.2358	-0.329081	-0.318212	-15.4674	-14.4937	-0.44788	0.197669	0.0610999	3.43944	0.00469722	0.260317	0.206476	23.0042	-0.822071	-0.953652	-1.16513	-0.903041	-0.537146	-0.186601	0.759694	0.715987	0.734948	1.17284	0.825416	0.520517	1.01747	17.3169	0.345074	0.273112	17.1281	26.9829	2.4002	0.260195	0.0853366
3-hydroxyarachidate*	0.654444	0.824895	0.777079	0.743336	0.434226	0.913698	0.945465	0.869177	0.723351	0.529678	0.774141	0.466003	0.917928	0.941578	0.666698	2.79594	-0.0646013	-0.128229	-1.05167	1.04498	-0.2243	-0.0527512	0.0315278	-0.765987	0.00173926	0.0184096	-0.0164602	5.60921	0.309666	-0.359058	-0.900493	-0.117763	0.0742772	-0.179233	-0.388838	0.708589	-0.313925	0.832911	0.111957	-0.0795859	0.475831	9.0289	0.179919	0.142398	8.93046	14.0686	1.25145	0.135664	0.0444937
cholesterol sulfate	0.36312	0.613385	0.715835	0.389813	0.0764496	0.846058	0.549806	0.295981	0.575052	0.529713	0.678474	0.0718751	0.781635	0.579285	0.284849	1.16107	-0.057986	-0.121649	0.606962	-3.03741	-0.507744	-0.0273417	0.010131	0.358666	0.00183273	-0.0160154	0.0411949	4.92002	0.400151	-1.00288	-2.6583	0.21149	-0.67182	-1.26251	-0.62714	0.708524	0.457402	2.73108	-0.303073	0.619792	1.29873	2.90157	0.0578195	0.0457618	2.86993	4.52116	0.40217	0.0435975	0.0142987
pyruvate	0.722064	0.870624	0.335111	0.328785	0.530236	0.336099	0.24008	0.403733	0.338572	0.529832	0.586087	0.546463	0.26243	0.251871	0.241855	-5.3943	-0.109176	-0.0525512	5.32256	-10.7229	-0.632929	0.0803672	-0.0164375	0.773864	0.000738278	-0.11805	0.152697	8.94146	-1.14547	-1.16342	-0.707555	1.14269	-1.46131	-0.969674	1.13579	-0.708304	0.608068	0.677855	-1.37643	1.41552	1.45426	4.70926	0.0938413	0.0742716	4.65791	7.33786	0.652724	0.0707589	0.0232069
choline	0.114593	0.424911	0.766822	0.459182	0.198501	0.059446	0.769891	0.800978	0.67912	0.531305	0.536561	0.183614	0.0541281	0.763188	0.452217	-3.82682	-0.199017	-0.305908	-34.5431	-5.88076	0.449851	0.0808538	0.0409956	2.21734	0.00469466	0.661401	0.0890921	13.265	-0.32457	-0.847067	-1.64509	-2.96205	-0.320101	0.275272	0.456396	0.705576	0.695894	1.72165	3.08018	0.329872	0.861714	11.7904	0.234948	0.185952	11.6619	18.3716	1.63421	0.177157	0.0581024
5-dodecenoate (12:1n7)	0.488953	0.712474	0.30564	0.273961	0.535007	0.412767	0.357062	0.297793	0.295061	0.534597	0.981237	0.450179	0.441204	0.356798	0.367895	5.9086	0.127623	0.0528437	4.49951	8.11199	0.83527	-0.0911748	-0.0165293	0.0330802	-0.000960437	-0.0773115	-0.119331	-6.62071	1.23221	1.33563	0.698749	0.94869	1.0857	1.25675	-1.26545	-0.699502	0.0255274	-0.866037	-0.885287	-1.08639	-1.05752	4.79515	0.0955528	0.0756261	4.74286	7.47169	0.664628	0.0720494	0.0236301
pheophorbide A	0.49877	0.713629	0.405039	0.63592	0.840496	0.554678	0.599039	0.953028	0.359095	0.537545	0.900644	0.967656	0.588877	0.564146	0.745371	9.28339	0.100471	-0.0332159	6.29881	8.76956	0.0851361	-0.1559	0.0328498	-0.352231	9.77709e-05	-0.105521	-0.142175	-4.46454	0.966613	0.524984	-0.219292	0.663079	0.586013	0.0639562	-1.08035	0.694089	-0.135711	0.0440174	-0.603288	-0.646256	-0.356048	9.60404	0.191379	0.151469	9.49933	14.9648	1.33116	0.144305	0.047328
undecanoate (11:0)	0.980585	0.986388	0.911823	0.771083	0.61919	0.884633	0.984745	0.927024	0.976325	0.538795	0.931814	0.580383	0.857947	0.964955	0.855955	1.13617	0.0598981	0.0822501	1.47369	0.305337	0.130198	-0.00457005	-0.0321877	0.237127	-0.00134924	-0.0335076	-0.0103157	-2.4364	0.120337	0.318366	0.55236	0.157806	0.0207548	0.0994907	-0.0322142	-0.691802	0.0929343	-0.617893	-0.194868	-0.047697	-0.197647	9.44158	0.188142	0.148907	9.33864	14.7116	1.30864	0.141864	0.0465274
beta-citrylglutamate	0.5817	0.782763	0.607878	0.490317	0.312958	0.253841	0.755295	0.988902	0.658942	0.544552	0.746194	0.333996	0.234183	0.766555	0.407684	-4.18832	-0.114542	-0.139928	-10.2131	-3.90128	-0.015345	0.0537781	0.0246206	0.703186	0.001948	0.19834	0.0545857	9.19543	-0.571155	-0.783857	-1.2099	-1.40809	-0.341431	-0.0150975	0.488079	0.681315	0.354833	1.1486	1.48513	0.324959	0.960443	7.33308	0.146126	0.115653	7.25313	11.4262	1.0164	0.110183	0.0361369
(16 or 17)-methylstearate (a19:0 or i19:0)	0.128094	0.424911	0.723581	0.220516	0.0698448	0.0655456	0.996737	0.577074	0.871004	0.544889	0.994999	0.0660977	0.0578705	0.980539	0.18052	1.48256	-0.117336	-0.166431	10.7269	0.026397	-0.32986	-0.0101316	-0.0128012	0.00701626	0.00249922	-0.208197	0.00231463	8.6617	0.388494	-1.54299	-2.76525	2.84187	0.00443925	-0.623625	-0.176694	-0.680704	0.00680325	2.83169	-2.99562	0.0264782	1.73844	3.81618	0.076045	0.0601865	3.77458	5.94629	0.52894	0.05734	0.0188059
N-acetyltaurine	0.247019	0.520578	0.40349	0.151438	0.0791801	0.968171	0.566664	0.99661	0.358491	0.550195	0.813986	0.0735154	0.958352	0.555461	0.147901	-4.14813	-0.163115	-0.176485	-0.183173	-4.27562	0.00273252	0.0695023	0.0141395	0.296627	0.00267401	-0.00441457	0.0648011	10.8216	-0.970245	-1.91461	-2.61738	-0.0433164	-0.641818	0.00461123	1.08193	0.67112	0.256732	2.70434	-0.0566969	0.66168	1.93869	4.27534	0.0851946	0.0674281	4.22873	6.66174	0.592581	0.0642391	0.0210685
pseudouridine	0.21703	0.512457	0.858203	0.537209	0.495007	0.208705	0.656607	0.867378	0.623621	0.551829	0.626487	0.422352	0.206206	0.651661	0.541388	-1.60698	-0.114369	-0.100933	-13.0441	-6.3308	0.208104	0.0676614	-0.0272036	1.20645	0.00177103	0.241938	0.0945597	7.41107	-0.19451	-0.694705	-0.774633	-1.59627	-0.491784	0.181733	0.545061	-0.668183	0.54036	0.926887	1.60797	0.49966	0.687068	8.26167	0.16463	0.130298	8.17159	12.8731	1.1451	0.124136	0.0407128
propionylcarnitine (C3)	0.576932	0.781654	0.322633	0.236052	0.143577	0.388322	0.363208	0.529359	0.377136	0.553155	0.722043	0.154891	0.364652	0.395186	0.158791	-3.00498	-0.0749009	-0.0790034	2.53262	-4.23993	-0.250063	0.0395286	0.00834691	0.268678	0.00111302	-0.049383	0.0576879	6.19976	-1.18121	-1.47751	-1.96907	1.0065	-1.06961	-0.70918	1.03411	0.665805	0.390803	1.89172	-1.06587	0.989932	1.86658	2.54399	0.050694	0.0401223	2.51625	3.96399	0.352608	0.0382247	0.0125366
1-methyl-5-imidazoleacetate	0.235211	0.514839	0.204084	0.1439	0.115621	0.795729	0.157808	0.306071	0.240849	0.554486	0.0766699	0.0960968	0.73264	0.157837	0.105331	-3.76794	-0.091266	-0.0806465	-0.651351	-6.7957	-0.397289	0.051024	0.00761323	1.67081	0.00129119	-0.0159015	0.0998936	6.9821	-1.61804	-1.96676	-2.19584	-0.282788	-1.87285	-1.23088	1.45825	0.663422	2.65493	2.39742	-0.374944	1.87266	2.29645	2.32871	0.0464041	0.036727	2.30332	3.62854	0.322769	0.03499	0.0114757
fumarate	0.17935	0.481412	0.874354	0.598472	0.974531	0.475959	0.257496	0.533767	0.930361	0.559852	0.27487	0.752011	0.312161	0.265241	0.491837	0.36269	-0.0246577	0.00115225	1.6943	-4.58061	-0.204837	-0.00300674	-0.0067927	0.759133	0.00016882	-0.0465439	0.0659794	2.14922	0.172045	-0.58697	0.0346563	0.812565	-1.39448	-0.701031	-0.0949234	-0.653859	1.33249	0.346257	-1.2123	1.36631	0.780859	2.10811	0.0420084	0.0332479	2.08513	3.28482	0.292194	0.0316754	0.0103886
serotonin	0.0691134	0.324565	0.449164	0.76099	0.679796	0.391919	0.918908	1	0.347784	0.559906	0.923833	0.670108	0.388996	0.916437	0.644053	-1.76135	-0.0134656	-0.0145693	-2.00218	-0.349663	4.46345e-16	0.0338514	0.00653599	0.0569437	0.000220747	0.0371273	0.00529793	1.35576	-0.868197	-0.333085	-0.455345	-0.997785	-0.110613	1.58733e-15	1.1105	0.653762	0.103862	0.470475	1.00486	0.114002	0.511849	2.02875	0.0404268	0.0319962	2.00663	3.16115	0.281193	0.0304829	0.0099975
glutamine	0.927147	0.972932	0.828651	0.985426	0.865265	0.63158	0.87476	0.636075	0.945224	0.561048	0.752406	0.880356	0.672698	0.881363	0.964116	2.60007	0.00435342	-0.0320927	5.79853	-2.9442	0.801402	-0.0123522	-0.0353893	-1.02935	0.000417237	-0.0935983	0.0409731	0.702628	0.235966	0.0198269	-0.184672	0.53204	-0.171481	0.524733	-0.0746073	-0.651737	-0.345676	0.163726	-0.466417	0.162331	0.0488401	11.0188	0.219572	0.173782	10.8987	17.1693	1.52726	0.165563	0.0542999
glycine	0.422452	0.660892	0.683302	0.318268	0.266358	0.72476	0.585451	0.98342	0.514938	0.561649	0.89984	0.230472	0.700696	0.582747	0.313441	-2.86875	-0.151718	-0.137001	2.43902	-6.05232	-0.0199363	0.0705363	-0.0204456	0.235765	0.00221274	-0.0491377	0.0896549	10.0604	-0.449903	-1.19404	-1.36232	0.386724	-0.609159	-0.0225576	0.736224	-0.650671	0.136819	1.50047	-0.423138	0.613813	1.20844	6.37638	0.127062	0.100564	6.30686	9.93553	0.883795	0.0958082	0.0314223
aspartate	0.455326	0.679894	0.91961	0.408902	0.259882	0.543822	0.617896	0.766764	0.737374	0.565994	0.996248	0.237168	0.550778	0.614625	0.391802	-0.657719	-0.114462	-0.13109	4.05003	-5.18256	0.269915	0.0331576	-0.0190065	0.00827346	0.00204343	-0.0731996	0.0769334	7.81631	-0.109651	-0.957617	-1.38571	0.682639	-0.554497	0.324654	0.367897	-0.642997	0.00510386	1.47299	-0.670072	0.559916	0.998067	5.9983	0.119528	0.0946016	5.9329	9.34642	0.831391	0.0901274	0.0295592
2R,3R-dihydroxybutyrate	0.747939	0.889159	0.728115	0.760935	0.934227	0.846002	0.795425	0.697549	0.806171	0.566453	0.378779	0.990033	0.679982	0.823135	0.934275	1.06052	0.0184458	0.00392769	-0.581411	-1.22614	-0.164803	-0.0111821	-0.00879268	-0.773383	-8.71316e-06	0.0230259	0.0155139	-0.324911	0.381701	0.333166	0.0896342	-0.211568	-0.283223	-0.427951	-0.267856	-0.64219	-1.03001	-0.0135597	0.455055	0.24376	-0.0895687	2.77839	0.055365	0.0438192	2.7481	4.32923	0.385098	0.0417467	0.0136917
valerate (5:0)	0.615389	0.80474	0.964043	0.718671	0.479944	0.62831	0.847227	0.916972	0.875711	0.569486	0.852567	0.470141	0.644965	0.842478	0.634079	0.217177	-0.0350062	-0.0563061	2.35865	1.45102	-0.0696683	0.0113459	-0.0139269	-0.242702	0.000846097	-0.0412478	-0.0220083	3.05895	0.0489404	-0.395874	-0.804525	0.537375	0.209851	-0.113269	0.170162	-0.636862	-0.20238	0.82441	-0.510383	-0.21651	0.527973	4.43758	0.0884276	0.0699868	4.3892	6.91454	0.615068	0.0666768	0.0218681
2-dimethylaminoethanol	0.191637	0.494342	0.469776	0.340859	0.214799	0.350228	0.73799	0.992836	0.405582	0.570567	0.768777	0.203839	0.361417	0.730932	0.336739	-4.05164	-0.11051	-0.121454	-5.36125	-2.80773	0.00663264	0.0712206	0.0153642	0.426908	0.00183877	0.0960654	0.0424585	7.31403	-0.825158	-1.12945	-1.56837	-1.10391	-0.366982	0.00974575	0.965345	0.634967	0.321722	1.61921	1.07427	0.377491	1.1409	4.91014	0.0978443	0.0774398	4.85661	7.65087	0.680567	0.0737773	0.0241968
3-hydroxy-3-phenylpropionate	0.0973976	0.400587	0.236482	0.132611	0.0920556	0.823322	0.418601	0.642951	0.185874	0.572285	0.817799	0.0761928	0.741152	0.402427	0.106048	-2.51247	-0.0695877	-0.0656604	0.410029	-2.48131	-0.121201	0.0437321	0.00530199	-0.115629	0.00104824	-0.0112331	0.0379355	5.08809	-1.47577	-2.0512	-2.4454	0.243497	-0.935366	-0.513624	1.70958	0.631963	-0.251319	2.66224	-0.362292	0.972744	2.28906	1.70248	0.0339254	0.0268505	1.68392	2.65277	0.235972	0.0255806	0.00838971
histamine	0.131737	0.427552	0.632686	0.233833	0.0721978	0.602714	0.656992	0.860077	0.524884	0.578632	0.99888	0.064395	0.625355	0.655351	0.22173	-2.95879	-0.165298	-0.239883	3.20015	-4.27064	-0.148418	0.0601585	0.0170743	-0.00229836	0.0036954	-0.0551025	0.0631161	11.2027	-0.530239	-1.48657	-2.72576	0.579816	-0.491172	-0.191897	0.717508	0.620923	-0.00152411	2.86344	-0.542214	0.493781	1.53769	5.5801	0.111195	0.0880059	5.51926	8.69478	0.773426	0.0838437	0.0274983
N-acetylmethionine sulfoxide	0.741837	0.886035	0.914178	0.799056	0.623188	0.657029	0.763447	0.661056	0.905696	0.582435	0.881208	0.578862	0.675607	0.749755	0.790949	0.916317	-0.0433508	-0.0673533	3.80101	-4.01737	0.525721	0.0151384	-0.0236896	-0.343725	0.00112297	-0.0658198	0.0626595	2.95913	0.117103	-0.278022	-0.545772	0.491114	-0.329494	0.484731	0.128758	-0.61435	-0.162545	0.620525	-0.461871	0.349579	0.28965	7.82487	0.155926	0.123409	7.73956	12.1925	1.08456	0.117573	0.0385604
2-methylcitrate/homocitrate	0.611205	0.804037	0.90906	0.378728	0.184882	0.784533	0.537976	0.926886	0.93942	0.584713	0.67045	0.190608	0.802862	0.54649	0.287952	-0.413586	-0.0683934	-0.0901107	0.984983	-3.59929	-0.0460325	0.00413187	0.0100225	-0.423135	0.00129827	-0.0165398	0.0517306	5.60496	-0.124133	-1.03014	-1.71486	0.29889	-0.6933	-0.0996803	0.0825352	0.610428	-0.469938	1.68483	-0.272579	0.677805	1.28849	3.3318	0.0663927	0.0525471	3.29547	5.19153	0.461802	0.0500619	0.0164188
cinnamate	0.498704	0.713629	0.413282	0.236223	0.754287	0.503903	0.374688	0.401647	0.326897	0.58564	0.473541	0.533676	0.696127	0.375249	0.241683	-4.83554	-0.150187	-0.0276004	-3.82286	-8.2722	-0.689378	0.0896286	-0.0153118	1.12745	0.000827626	0.039978	0.121445	9.69439	-0.947508	-1.47682	-0.342912	-0.757334	-1.04026	-0.974581	1.16884	-0.608836	0.817473	0.701198	0.43013	1.03885	1.45494	5.10343	0.101696	0.0804883	5.04779	7.95205	0.707358	0.0766816	0.0251493
carotene diol (1)	0.374898	0.620773	0.201743	0.277091	0.474967	0.847136	0.36093	0.933006	0.200081	0.587064	0.543931	0.424698	0.985614	0.355867	0.304445	14.3543	0.232595	0.113185	1.82979	14.7649	0.111495	-0.216749	0.0263272	-1.62485	-0.00187789	-0.00314031	-0.219746	-14.2163	1.62928	1.32486	0.814577	0.209978	1.07554	0.0913042	-1.63735	0.606392	-0.682442	-0.921618	-0.0195716	-1.08886	-1.2359	8.81023	0.175561	0.13895	8.71418	13.7279	1.22114	0.132378	0.0434162
3-methyladipate	0.496786	0.713629	0.254061	0.141197	0.15508	0.604921	0.345977	0.395038	0.222202	0.58917	0.333838	0.139378	0.446817	0.352927	0.114494	-4.72416	-0.132869	-0.10009	1.9129	-5.83445	-0.460772	0.0774579	-0.00997183	1.04243	0.00155248	-0.0533857	0.0843315	9.67011	-1.40727	-1.98625	-1.89049	0.576108	-1.11541	-0.990286	1.53564	-0.602785	1.14905	1.99962	-0.873208	1.09667	2.20632	3.35698	0.0668944	0.0529442	3.32038	5.23076	0.465292	0.0504402	0.0165429
3-hydroxyadipate	0.876338	0.957029	0.55289	0.328326	0.193108	0.801665	0.716495	0.904228	0.58959	0.589246	0.845689	0.195448	0.759881	0.715757	0.28916	-6.23279	-0.217117	-0.246687	2.5379	-5.81814	-0.169565	0.0846252	0.0277818	0.535961	0.00359195	-0.0570232	0.0857711	15.6886	-0.66628	-1.16473	-1.67205	0.27429	-0.399155	-0.130777	0.602068	0.602657	0.212006	1.66025	-0.334709	0.400268	1.28453	9.35462	0.186409	0.147535	9.25262	14.5761	1.29659	0.140558	0.0460988
3-methylhexanoate	0.824138	0.927838	0.702531	0.659294	0.458403	0.309103	0.921521	0.877515	0.817451	0.590919	0.881366	0.471183	0.304288	0.914306	0.664793	4.2464	0.0981427	0.135221	-12.2063	1.68479	0.234763	-0.0382233	-0.0298601	0.443174	-0.0019212	0.227476	-0.0270583	-6.31565	0.420338	0.487522	0.848696	-1.22158	0.10703	0.16766	-0.251812	-0.599798	0.162327	-0.822279	1.23639	-0.116927	-0.47883	10.1024	0.201309	0.159328	9.99221	15.7413	1.40023	0.151793	0.0497836
alanine	0.324125	0.584717	0.643674	0.400981	0.378909	0.982302	0.647347	0.937919	0.464258	0.600823	0.910196	0.32782	0.962237	0.647736	0.396166	-3.54627	-0.134608	-0.112379	0.164806	-5.46212	-0.0811316	0.0869791	-0.0198814	0.229225	0.00186643	-0.00647806	0.0801996	8.92282	-0.512459	-0.976152	-1.02968	0.024078	-0.506561	-0.0845865	0.836516	-0.583002	0.122572	1.16619	-0.0514013	0.505936	0.987588	6.9201	0.137897	0.10914	6.84465	10.7827	0.959156	0.103978	0.0341017
alpha-tocopherol	0.268887	0.543145	0.17263	0.249548	0.572432	0.362525	0.34204	0.892731	0.168155	0.60329	0.721921	0.489456	0.445039	0.329967	0.294606	10.9746	0.174721	0.0613297	6.52333	10.8022	-0.125098	-0.167323	0.0175596	-0.650439	-0.00111839	-0.0983223	-0.163576	-10.1822	1.78281	1.42435	0.631706	1.07138	1.12619	-0.146619	-1.80902	0.578848	-0.390986	-0.785559	-0.877018	-1.16004	-1.26691	6.15581	0.122667	0.0970857	6.08869	9.59184	0.853222	0.092494	0.0303354
diethylamine	0.0775639	0.343979	0.851313	0.685105	0.359677	0.0222292	0.92579	0.947625	0.808785	0.603466	0.255736	0.35374	0.0202985	0.924038	0.664584	-4.50847	-0.196775	-0.37578	-95.3595	3.48202	-0.218352	0.087652	0.0629681	8.36211	0.00559067	1.81638	-0.0524033	13.8169	-0.204134	-0.447109	-1.07882	-4.36526	0.101181	-0.0713288	0.26413	0.578551	1.40101	1.09451	4.51578	-0.103581	0.47916	22.0859	0.440105	0.348325	21.8451	34.4137	3.0612	0.331851	0.108838
ciliatine (2-aminoethylphosphonate)	0.295137	0.559717	0.941484	0.746412	0.575846	0.564251	0.878841	0.958116	0.704439	0.60433	0.657394	0.551519	0.569742	0.876266	0.741367	-1.5939	-0.141251	-0.197333	12.7774	-5.16638	0.15802	0.12541	-0.056864	-2.65065	0.00309251	-0.23175	0.0775853	9.44956	-0.0797149	-0.35451	-0.625759	0.646071	-0.165824	0.0570183	0.417429	-0.577101	-0.490535	0.668741	-0.636412	0.169392	0.361972	19.995	0.398441	0.31535	19.777	31.1558	2.7714	0.300435	0.098534
nicotinate	0.323073	0.584717	0.434671	0.179471	0.091507	0.573524	0.560085	0.728683	0.401956	0.605014	0.673845	0.0813214	0.504808	0.55969	0.16598	-5.66518	-0.218899	-0.243565	3.92325	-6.41253	-0.332458	0.0921563	0.0178753	0.790795	0.00376742	-0.0866657	0.0943719	14.9823	-0.899519	-1.74421	-2.45212	0.629802	-0.653446	-0.380852	0.973852	0.575952	0.464623	2.58648	-0.755588	0.654147	1.82206	6.29801	0.1255	0.0993284	6.22935	9.81342	0.872932	0.0946307	0.0310361
1-methylguanidine	0.925703	0.972932	0.977488	0.795294	0.730726	0.600539	0.928647	0.995158	0.906014	0.606746	0.864795	0.721099	0.582168	0.926636	0.782499	0.281237	-0.0518526	-0.0547071	5.2988	-1.39156	-0.00838296	0.0177027	-0.0259279	-0.45984	0.000832864	-0.102804	0.0210366	3.61811	0.030631	-0.283411	-0.3778	0.583481	-0.0972687	-0.00658732	0.128322	-0.57305	-0.185325	0.392222	-0.614811	0.100023	0.301825	9.18147	0.182959	0.144805	9.08136	14.3063	1.27259	0.137956	0.0452456
5-hydroxydecanoate	0.842897	0.940651	0.996743	0.845104	0.810659	0.878531	0.986429	0.817264	0.853122	0.612335	0.967782	0.781844	0.865404	0.965506	0.804215	0.0326258	-0.0312257	-0.0303616	1.21074	-0.211814	-0.257251	0.0223035	-0.0204538	-0.087246	0.000515573	-0.0247371	0.00791808	2.60172	0.00443115	-0.212827	-0.261463	0.166253	-0.0184626	-0.252078	0.201604	-0.563721	-0.0438471	0.302771	-0.184479	0.0469473	0.270647	7.36283	0.146719	0.116122	7.28255	11.4726	1.02052	0.11063	0.0362835
3-oxoadipate	0.211089	0.507809	0.303928	0.130603	0.0575872	0.683497	0.570237	0.632392	0.296381	0.612849	0.567199	0.0575982	0.595001	0.599465	0.100263	-3.92807	-0.130749	-0.150273	1.41155	-3.14337	-0.233491	0.0601527	0.00880442	0.549751	0.00220347	-0.0342717	0.0425568	9.74092	-1.23751	-2.06711	-3.00178	0.449599	-0.635546	-0.530716	1.26123	0.562866	0.640877	3.00154	-0.592851	0.585293	2.35047	3.17418	0.0632519	0.0500613	3.13957	4.94594	0.439956	0.0476936	0.0156421
diacetylspermidine*	0.0450544	0.266745	0.612017	0.146167	0.0673851	0.11292	0.367254	0.747222	0.424149	0.618319	0.389967	0.0606533	0.112728	0.353884	0.135021	-1.57527	-0.108524	-0.123653	-6.13345	-4.60749	-0.136717	0.0387118	0.00761901	0.756364	0.0018964	0.113027	0.0699702	7.4084	-0.56425	-1.95075	-2.80834	-2.22117	-1.05916	-0.353315	0.922849	0.553797	1.00251	2.93707	2.223	1.09412	2.03248	2.7918	0.0556321	0.0440305	2.76136	4.35011	0.386955	0.0419481	0.0137578
N-methylproline	0.971033	0.983028	0.958956	0.96644	0.980781	0.630072	0.842876	0.928906	0.930685	0.618445	0.960691	0.985674	0.609918	0.852468	0.940201	0.966447	-0.0157431	0.00713349	9.14465	-5.8204	-0.232351	0.0245554	-0.0471882	-0.250129	-7.79703e-05	-0.178853	0.0802438	1.83985	0.0558723	-0.0456739	0.0261487	0.534498	-0.21595	-0.0969139	0.0944791	-0.553589	-0.0535085	-0.0194902	-0.567748	0.202519	0.081468	17.2974	0.344686	0.272805	17.1088	26.9525	2.3975	0.259902	0.0852404
dodecanedioate (C12)	0.236933	0.515911	0.414856	0.169396	0.0604743	0.49843	0.33009	0.725384	0.564478	0.632363	0.731975	0.0794334	0.56184	0.379872	0.0820315	-1.57766	-0.0600077	-0.0775202	1.26958	-3.02027	-0.0893749	0.0162154	0.00437174	-0.169809	0.00101035	-0.0197963	0.0393319	5.62246	-0.943899	-1.80167	-2.94074	0.767946	-1.15968	-0.385789	0.64567	0.530764	-0.375935	2.61367	-0.650334	1.02729	2.57646	1.67143	0.0333066	0.0263608	1.65321	2.60439	0.231668	0.0251141	0.00823669
galactonate	0.807819	0.915529	0.934751	0.702447	0.772018	0.86614	0.767499	0.969073	0.794473	0.632953	0.891338	0.739674	0.836521	0.774484	0.661111	-0.674974	-0.0636023	-0.0379525	1.37743	-3.82739	-0.0442823	0.0324599	-0.0198189	-0.304727	0.000639895	-0.0310889	0.0545005	4.80328	-0.0889173	-0.420465	-0.317008	0.183455	-0.323583	-0.0420874	0.284589	-0.529803	-0.148542	0.364483	-0.224878	0.313427	0.484645	7.59103	0.151266	0.119721	7.50827	11.8282	1.05215	0.114059	0.037408
5-methyl-2'-deoxycytidine	0.0171557	0.172886	0.175744	0.991662	0.0277399	0.062645	0.866249	0.0108949	0.178011	0.635156	0.223472	0.0348345	0.0507235	0.88991	0.745066	-1.97806	0.000253299	0.0709605	-3.21148	0.320093	0.879932	0.0295072	-0.00290619	-0.463425	-0.000952994	0.0645731	-0.00386392	0.521626	-1.76502	0.0113424	4.01475	-2.89719	0.183304	5.66479	1.75231	-0.526224	-1.53014	-3.67681	3.16377	-0.150513	0.356498	1.1207	0.0223321	0.017675	1.10848	1.74624	0.155334	0.016839	0.00552271
N-lactoyl isoleucine	0.664492	0.827482	0.738701	0.605591	0.947516	0.256292	0.733023	0.844364	0.693203	0.642953	0.872366	0.868599	0.203673	0.702685	0.688105	2.35032	0.0735919	0.00724054	-8.88733	3.74674	-0.190391	-0.041944	0.0162569	-0.303417	-0.000267436	0.189499	-0.0618088	-3.71049	0.365927	0.574985	0.0714774	-1.39894	0.374373	-0.213864	-0.43462	0.51362	-0.174802	-0.180035	1.62	-0.420102	-0.442472	6.42291	0.127989	0.101298	6.35289	10.008	0.890244	0.0965074	0.0316516
5,6-dihydrouridine	0.23303	0.514839	0.446165	0.291695	0.372566	0.512989	0.55438	0.741927	0.310556	0.6455	0.52458	0.280247	0.590849	0.567146	0.277282	-3.16554	-0.0920506	-0.0596871	-2.64889	-3.74255	-0.181173	0.0661932	-0.00908794	0.702372	0.00110004	0.0395447	0.0531422	6.25762	-0.874603	-1.27629	-1.04562	-0.739925	-0.663611	-0.361144	1.21716	-0.509524	0.718076	1.31414	0.599919	0.64097	1.32421	3.61941	0.0721238	0.0570831	3.57994	5.63967	0.501665	0.0543833	0.0178362
oxindolylalanine	0.897268	0.959315	0.968116	0.982889	0.550874	0.839144	0.949865	0.992508	0.909285	0.650545	0.670481	0.64947	0.739026	0.983111	0.826098	0.273786	-0.002927	-0.0666626	-1.38041	-0.671219	-0.00891358	-0.0117392	0.0155915	-0.801233	0.000734246	0.0419935	0.00332106	1.97357	0.0433918	-0.0232797	-0.669899	-0.22119	-0.0682723	-0.0101923	-0.123825	0.501443	-0.46989	0.503162	0.365444	0.0229779	0.239571	6.30962	0.125732	0.0995115	6.24082	9.8315	0.874541	0.0948051	0.0310933
anserine	0.635432	0.816964	0.673657	0.518975	0.392649	0.262864	0.824412	1	0.669502	0.651902	0.630981	0.379136	0.264108	0.819174	0.498843	-2.78274	-0.0869006	-0.0940236	-8.13944	-2.25657	1.23542e-15	0.0423973	0.0147265	0.862177	0.0014246	0.149381	0.0341904	5.99496	-0.464917	-0.728592	-0.996025	-1.37486	-0.241955	1.48916e-15	0.471426	0.499275	0.533015	1.02912	1.37038	0.24937	0.767142	5.98545	0.119272	0.0943989	5.92019	9.32639	0.829609	0.0899343	0.0294958
pterin	0.39773	0.639881	0.756023	0.599402	0.295051	0.280879	0.656648	0.944787	0.80061	0.656979	0.321137	0.278294	0.320156	0.688245	0.508448	1.29909	-0.0445239	-0.0761771	4.95308	-2.92438	0.0397845	-0.0158169	0.0092388	-1.2229	0.00116588	-0.0826124	0.0386667	3.73043	0.340362	-0.585399	-1.26548	1.31201	-0.491719	0.0752034	-0.275799	0.491193	-1.18559	1.32076	-1.18847	0.442256	0.748594	3.8168	0.0760573	0.0601962	3.77518	5.94725	0.529025	0.0573492	0.0188089
5-oxoproline	0.0109434	0.135798	0.0364535	0.18703	0.317198	0.0604454	0.179481	0.00105629	0.0407859	0.6629	0.0234931	0.257506	0.226025	0.15558	0.201291	8.71227	0.0818778	-0.0455441	7.01734	-6.5553	4.24149	-0.12522	-0.00572713	-2.78707	0.000777896	-0.0667365	0.104274	-5.13785	3.61195	1.70347	-1.19722	2.94133	-1.74416	12.6868	-3.45507	-0.481818	-4.27561	1.39444	-1.5192	1.88722	-1.63147	2.41207	0.0480653	0.0380417	2.38577	3.75843	0.334323	0.0362425	0.0118865
N-palmitoylserine	0.941964	0.980183	0.97838	0.712944	0.603272	0.278475	0.895135	0.994852	0.901177	0.664673	0.955309	0.594143	0.26365	0.892557	0.702402	-0.224656	-0.0615623	-0.0697253	9.97226	-1.70532	-0.007413	0.015489	-0.0180282	0.125581	0.00104973	-0.190833	0.025692	4.19322	-0.0294161	-0.40452	-0.578878	1.32015	-0.143303	-0.007003	0.134978	-0.479021	0.0608458	0.594309	-1.37203	0.146859	0.420534	7.63718	0.152186	0.120449	7.55391	11.9001	1.05855	0.114752	0.0376354
formiminoglutamate	0.345581	0.605362	0.895657	0.957508	0.935711	0.852435	0.971572	0.873395	0.794738	0.665686	0.954729	0.935362	0.824316	0.974468	0.970963	-1.90465	0.0153982	-0.0184563	-2.67638	-0.805215	0.321002	0.0570444	0.0314278	-0.222506	0.000272121	0.0588956	0.0106306	-0.68915	-0.142583	0.0578473	-0.0876048	-0.202564	-0.0386855	0.173374	0.284209	0.477424	-0.0616363	0.0880816	0.242091	0.0347414	-0.0395143	13.3581	0.266188	0.210677	13.2125	20.8144	1.8515	0.200713	0.0658279
gamma-glutamylmethionine	0.202463	0.500124	0.551711	0.849417	0.76224	0.596558	0.805063	0.703025	0.388343	0.66601	0.872718	0.837712	0.643054	0.809391	0.856047	-3.20804	-0.0197774	0.0250751	-2.8019	-2.01502	-0.279127	0.0725818	-0.01128	0.226098	-0.000247763	0.0448816	0.0289446	1.23774	-0.668395	-0.206786	0.331258	-0.590211	-0.269436	-0.419584	1.00645	-0.476914	0.174314	-0.223203	0.513457	0.263268	0.197519	4.79961	0.0956418	0.0756966	4.74728	7.47864	0.665247	0.0721165	0.0236521
homostachydrine*	0.882209	0.957291	0.881866	0.509888	0.382593	0.484912	0.820077	0.999031	0.80435	0.672172	0.932079	0.368969	0.456184	0.81474	0.507037	-107.844	-9.9163	-10.7391	524.373	-257.923	-0.121957	2.71135	-1.53627	-16.6917	0.162762	-10.3693	3.90742	654.472	-0.161634	-0.745838	-1.02055	0.79458	-0.24809	-0.00131876	0.270454	-0.467239	-0.0925716	1.05477	-0.853348	0.25566	0.7513	667.212	13.2955	10.5229	659.937	1039.63	92.4785	10.0252	3.28797
pantothenate (Vitamin B5)	0.224501	0.513433	0.797145	0.433041	0.306644	0.637929	0.761434	0.957085	0.573794	0.677054	0.825885	0.280476	0.60492	0.756015	0.430813	-1.8254	-0.117004	-0.126034	3.35513	-3.36783	-0.0526491	0.0614797	-0.0147259	0.42147	0.00197489	-0.0682164	0.0506927	7.70781	-0.280759	-0.903098	-1.22911	0.521729	-0.332436	-0.0584237	0.62933	-0.459613	0.239873	1.31337	-0.57611	0.340374	0.908013	6.50168	0.129559	0.10254	6.43079	10.1308	0.901161	0.0976908	0.0320398
trigonelline (N'-methylnicotinate)	0.100529	0.410158	0.631346	0.610252	0.255672	0.339446	0.891283	0.766492	0.672366	0.677762	0.0455197	0.330471	0.745146	0.916856	0.266503	-0.63958	-0.0135772	-0.0265476	1.34662	-0.278182	-0.0541213	0.00842803	0.00271427	-1.07334	0.000321887	-0.00779674	0.00312121	2.13584	-0.53242	-0.567191	-1.40125	1.13336	-0.148618	-0.325051	0.466936	0.45851	-3.30625	1.1586	-0.356381	0.113428	1.3618	1.20127	0.0239376	0.0189457	1.18817	1.87179	0.166501	0.0180496	0.00591976
1-palmitoyl-GPG (16:0)*	0.651179	0.824895	0.741515	0.815461	0.886792	0.452622	0.559666	0.40951	0.772447	0.680108	0.777507	0.872195	0.400819	0.5167	0.919712	2.06706	0.0289936	0.0139522	4.86532	-5.82453	-0.757304	-0.0271634	-0.0128081	0.477224	-0.000231318	-0.101622	0.0959271	-0.816978	0.361753	0.254636	0.154821	0.860858	-0.654188	-0.956207	-0.316384	-0.454861	0.309045	-0.17504	-0.976535	0.732886	-0.10951	5.71401	0.113863	0.0901179	5.65171	8.90344	0.791987	0.0858558	0.0281582
histidine betaine (hercynine)*	0.907587	0.964251	0.774175	0.865257	0.966067	0.743194	0.938512	0.829527	0.689012	0.684053	0.960319	0.938045	0.716677	0.931491	0.801974	-2.32477	-0.0272579	-0.00539472	2.63196	0.966846	-0.240974	0.0490863	-0.0163787	0.108118	0.0001446	-0.0538051	-0.0158426	2.64818	-0.313875	-0.184684	-0.0461823	0.359267	0.0837757	-0.234731	0.441072	-0.448739	0.0540149	0.084414	-0.398881	-0.0933772	0.273849	7.40666	0.147592	0.116813	7.32591	11.5409	1.0266	0.111289	0.0364995
threonate	0.696863	0.860533	0.776382	0.435817	0.165153	0.389797	0.75943	0.727935	0.823297	0.685425	0.62751	0.194447	0.438415	0.794293	0.31868	-1.20609	-0.069392	-0.111865	3.85103	-2.02867	0.205532	0.0142055	0.00854414	-0.565153	0.00149517	-0.0630192	0.0253308	6.04593	-0.310675	-0.897006	-1.82706	1.00292	-0.335369	0.38197	0.243531	0.446614	-0.538683	1.66528	-0.891338	0.284848	1.19282	3.88215	0.0773595	0.0612269	3.83982	6.04908	0.538083	0.0583312	0.0191309
2-hydroxypalmitate	0.908094	0.964251	0.874012	0.76477	0.46119	0.849991	0.978724	0.931049	0.813087	0.689299	0.968008	0.494838	0.860877	0.999005	0.690494	2.72892	-0.10325	-0.210277	-3.22272	-0.713499	-0.206052	-0.0613224	0.0343474	-0.18612	0.00283509	0.0549605	-0.00049057	9.06202	0.172519	-0.327563	-0.842881	-0.205982	-0.0289482	-0.0939819	-0.258009	0.44063	-0.043539	0.774963	0.190782	-0.00135388	0.438789	15.8181	0.315208	0.249474	15.6457	24.6475	2.19246	0.237675	0.0779506
N-methylpipecolate	0.6347	0.816964	0.803545	0.770836	0.550987	0.905871	0.963925	0.877	0.894399	0.696281	0.682961	0.523357	0.911969	0.966186	0.771774	13.6219	-0.318539	-0.529725	6.37537	-3.83719	-1.17046	-0.108756	-0.10625	6.10507	0.00835575	-0.109733	0.0528716	20.7813	0.271603	-0.318726	-0.669695	0.128518	-0.0491013	-0.168375	-0.144318	-0.429895	0.450431	0.720363	-0.120136	0.0460209	0.317362	50.1537	0.999412	0.790994	49.6069	78.1484	6.95153	0.753584	0.247154
pelargonate (9:0)	0.544062	0.751094	0.937708	0.969333	0.997891	0.246563	0.85458	0.986596	0.959774	0.69654	0.593999	0.941766	0.263908	0.907208	0.797085	0.381919	-0.0037422	-0.000203577	-6.39055	-1.39927	-0.0113732	-0.00370232	-0.00952399	0.723012	-8.25586e-05	0.112362	0.0130576	1.64996	0.0848745	-0.0417341	-0.00286857	-1.43584	-0.199567	-0.0182352	-0.0547584	-0.429498	0.594554	-0.0793299	1.3711	0.126679	0.280844	4.49981	0.0896676	0.0709683	4.45075	7.0115	0.623694	0.0676118	0.0221747
4-hydroxyglutamate	0.899122	0.959315	0.550303	0.420998	0.474216	0.576162	0.643192	0.927016	0.523456	0.69708	0.974135	0.44809	0.569764	0.669722	0.363493	-4.08927	-0.112945	-0.0784485	3.76908	-4.87419	0.084058	0.0659536	-0.0128753	-0.0579711	0.00122705	-0.0706386	0.0657701	8.50569	-0.670927	-0.92994	-0.816101	0.625209	-0.513234	0.0995019	0.720177	-0.428671	-0.035195	0.870487	-0.636375	0.471079	1.06887	6.09495	0.121454	0.0961259	6.0285	9.49702	0.844787	0.0915796	0.0300355
tricarballylate	0.632042	0.816964	0.79007	0.765479	0.781857	0.790798	0.866891	0.813667	0.650521	0.699685	0.948412	0.748708	0.773699	0.867665	0.750164	-4.33843	-0.0970354	-0.0712079	4.2757	-4.23871	-0.531609	0.11237	-0.0312103	-0.283142	0.00121104	-0.0854357	0.061946	6.79485	-0.290914	-0.326527	-0.302753	0.289867	-0.18241	-0.257185	0.501481	-0.424683	-0.0702547	0.351123	-0.314566	0.181334	0.348977	14.9131	0.297174	0.235201	14.7505	23.2373	2.06703	0.224077	0.0734908
xylose	0.575465	0.781654	0.947063	0.553175	0.414053	0.687278	0.8239	0.985134	0.781649	0.702714	0.788003	0.387952	0.680855	0.822804	0.545681	-0.610898	-0.112416	-0.126387	3.7191	-3.20411	0.0237529	0.0385841	-0.0175402	-0.672981	0.00197422	-0.0700144	0.0474047	7.5148	-0.0720955	-0.66577	-0.94574	0.44375	-0.242678	0.0202246	0.303053	-0.420058	-0.293888	1.0074	-0.453699	0.244229	0.67927	8.47346	0.168851	0.133638	8.38108	13.2032	1.17446	0.127318	0.0417566
riboflavin (vitamin B2)	0.446324	0.673447	0.366156	0.179523	0.167637	0.583073	0.485433	0.850289	0.287457	0.706502	0.908286	0.133324	0.527438	0.484411	0.177304	-6.35508	-0.207956	-0.171023	3.62977	-7.39926	-0.170501	0.116	-0.0122171	0.202468	0.00283112	-0.0776778	0.109056	13.7215	-1.06199	-1.74393	-1.81211	0.613251	-0.793542	-0.205565	1.29012	-0.414289	0.125198	2.04562	-0.712749	0.795578	1.75625	5.98414	0.119246	0.0943783	5.9189	9.32435	0.829428	0.0899146	0.0294894
methionine sulfone	0.0433446	0.263164	0.485249	0.2938	0.358707	0.0521547	0.379823	0.709741	0.305876	0.706824	0.270314	0.290865	0.0515158	0.38052	0.281486	-1.81674	-0.0578887	-0.039027	-7.07945	-3.66339	0.129842	0.0423427	0.00466635	0.833832	0.000676887	0.131015	0.0537647	3.91378	-0.793909	-1.26949	-1.08137	-3.1278	-1.02741	0.409371	1.23148	0.4138	1.34833	1.27898	3.1437	1.02568	1.30997	2.28835	0.0455999	0.0360905	2.2634	3.56565	0.317175	0.0343836	0.0112768
tryptophan	0.159835	0.450362	0.544387	0.141003	0.0754881	0.900056	0.421434	0.912758	0.384924	0.709966	0.727477	0.0665506	0.908487	0.420717	0.131656	-3.55635	-0.206657	-0.219967	0.704536	-7.55227	0.0860961	0.0795571	-0.0105168	-0.539552	0.00340699	-0.0118702	0.11122	14.0242	-0.681615	-1.98766	-2.67314	0.136521	-0.928956	0.119053	1.01481	-0.40903	-0.382655	2.82341	-0.12492	0.930575	2.05873	5.21754	0.10397	0.0822879	5.16065	8.12985	0.723174	0.0783961	0.0257116
mannonate*	0.946168	0.980183	0.885605	0.945643	0.814183	0.56395	0.965802	0.9734	0.983181	0.710659	0.818675	0.824363	0.55785	0.960189	0.916718	2.65469	-0.0250309	-0.0686243	10.8512	1.23048	-0.0851211	-0.00583364	-0.0341117	-1.14666	0.000949709	-0.203143	-0.0210622	2.51685	0.156463	-0.0740342	-0.256452	0.646602	0.0465433	-0.0361958	-0.0228828	-0.407979	-0.250078	0.242024	-0.657419	-0.0541924	0.113617	16.9669	0.338099	0.267591	16.7819	26.4374	2.35168	0.254936	0.0836115
fructosyllysine	0.577811	0.781654	0.708231	0.411263	0.228403	0.843932	0.794702	0.959037	0.669331	0.713674	0.887162	0.218989	0.848232	0.802184	0.388035	-5.65996	-0.260868	-0.327243	-2.91661	-6.08985	0.106265	0.0974452	0.0273332	0.573361	0.00492775	0.0521941	0.0861529	18.0802	-0.411662	-0.952154	-1.50913	-0.21447	-0.284261	0.0557625	0.471693	0.403416	0.154311	1.54969	0.208444	0.273548	1.0072	13.749	0.273977	0.216842	13.5991	21.4234	1.90568	0.206586	0.0677542
carotene diol (3)	0.580225	0.782763	0.592483	0.767893	0.751517	0.982822	0.89464	0.976881	0.617409	0.713843	0.848706	0.747283	0.959803	0.890978	0.795891	2.77968	0.0299627	0.0254744	-0.107606	1.04438	-0.0202965	-0.0388403	0.00924838	-0.26139	-0.000380281	0.00463889	-0.0158923	-1.71728	0.597132	0.323009	0.346985	-0.0233709	0.143985	-0.0314573	-0.555303	0.40316	-0.20778	-0.353224	0.0547182	-0.149038	-0.282555	4.65505	0.092761	0.0734166	4.60429	7.25339	0.64521	0.0699443	0.0229397
2'-O-methyluridine	0.158486	0.450103	0.863305	0.560127	0.405186	0.178965	0.781935	0.837485	0.640337	0.717055	0.672958	0.374725	0.172547	0.776281	0.549914	-0.775147	-0.0538536	-0.0630352	-7.1474	-1.95055	0.128148	0.0321837	-0.00811895	0.520917	0.000995056	0.134336	0.0294503	3.62707	-0.1874	-0.65337	-0.96627	-1.74701	-0.30264	0.223522	0.517838	-0.39831	0.466009	1.04017	1.78329	0.310822	0.671626	4.13632	0.0824244	0.0652356	4.09122	6.44512	0.573312	0.0621502	0.0203835
5-hydroxyhexanoate	0.618565	0.806824	0.990171	0.860182	0.306456	0.757678	0.78516	0.791244	0.954497	0.717711	0.906127	0.372505	0.832968	0.773612	0.655174	-0.0518419	-0.0148147	-0.0751936	1.29594	1.80021	-0.155428	-0.00360914	0.00759137	-0.13429	0.000937739	-0.016232	-0.0279489	2.50098	-0.0133711	-0.19175	-1.22969	0.337935	0.297984	-0.289227	-0.0619529	0.397322	-0.128165	1.04577	-0.229879	-0.314693	0.494062	3.87716	0.0772601	0.0611482	3.83489	6.0413	0.537391	0.0582562	0.0191063
cysteine s-sulfate	0.837919	0.939206	0.786766	0.989191	0.414365	0.870575	0.926517	0.735772	0.681707	0.72155	0.743523	0.501821	0.970804	0.970255	0.81612	1.85448	-0.00183779	-0.0934819	1.09986	-0.979121	0.3219	-0.0426328	0.0121021	-0.608139	0.00110442	0.00453844	0.00581565	2.07755	0.29567	-0.0147041	-0.945023	0.17729	-0.100185	0.370279	-0.452376	0.391544	-0.35878	0.76136	0.0397314	0.0404781	0.253701	6.27213	0.124985	0.0989202	6.20374	9.77309	0.869344	0.0942418	0.0309086
citrulline	0.14175	0.432889	0.764209	0.259412	0.192467	0.110355	0.220593	0.683603	0.586922	0.725796	0.777086	0.188325	0.109021	0.226802	0.186531	-0.591335	-0.049786	-0.0475795	4.00025	-4.32851	0.112176	0.0164139	-0.00341802	0.150693	0.000706619	-0.0740868	0.0625301	4.0112	-0.328381	-1.38743	-1.67531	2.24592	-1.54265	0.449436	0.606635	-0.385173	0.309655	1.69668	-2.25906	1.5159	1.7061	1.80076	0.0358836	0.0284004	1.78112	2.8059	0.249593	0.0270572	0.00887399
3-dehydrodeoxycholate	0.789822	0.905189	0.802017	0.514145	0.399846	0.300814	0.801364	0.957199	0.840077	0.733274	0.673389	0.395492	0.303778	0.80198	0.498671	-15.8218	-0.849538	-0.892125	-71.2897	-24.7373	0.466715	0.190923	0.106507	7.26726	0.0132209	1.30291	0.362496	57.906	-0.273787	-0.737728	-0.978838	-1.24722	-0.27472	0.058268	0.219879	0.373999	0.465335	0.9892	1.23797	0.273839	0.767476	57.789	1.15156	0.911412	57.1589	90.0454	8.0098	0.868307	0.28478
2,3-dimethylsuccinate	0.232122	0.514839	0.377054	0.143225	0.0699331	0.815909	0.421634	0.660088	0.354211	0.735192	0.642003	0.0737187	0.762663	0.431529	0.112001	-3.70375	-0.140684	-0.156083	0.899624	-5.1807	-0.241343	0.0588215	0.00654925	0.498518	0.00223694	-0.0215625	0.0743507	10.4255	-1.03432	-1.97159	-2.76374	0.254001	-0.928506	-0.486264	1.09325	0.371143	0.515151	2.70108	-0.330639	0.90643	2.22996	3.58086	0.0713557	0.0564751	3.54181	5.57961	0.496322	0.0538041	0.0176462
alpha-hydroxyisovalerate	0.350281	0.605571	0.826183	0.996158	0.950998	0.661561	0.979141	0.976326	0.649565	0.73594	0.830873	0.960536	0.647348	0.980123	0.993137	-8.56693	-0.00372647	0.0376506	17.1251	-1.58214	-0.159736	0.270404	-0.0652391	-2.25117	-0.000444492	-0.330062	0.0221637	0.436091	-0.239451	-0.00522695	0.0667259	0.483933	-0.0283805	-0.032212	0.50301	-0.370029	-0.232831	-0.0537186	-0.506558	0.0270439	0.00933587	35.7773	0.712935	0.564259	35.3873	55.7474	4.9589	0.537572	0.176308
myo-inositol	0.0693358	0.324565	0.859086	0.752158	0.690777	0.0166857	0.911394	0.998003	0.790934	0.742657	0.187985	0.683126	0.0154042	0.90858	0.750494	-12.3664	0.44119	0.442334	-307.221	12.0558	0.0240873	0.278479	0.113527	29.3678	-0.00666146	5.82457	-0.182898	-29.1113	-0.193279	0.346041	0.438353	-4.85462	0.120926	0.00271616	0.289672	0.360062	1.69846	-0.450175	4.9986	-0.124793	-0.348491	63.9819	1.27497	1.00908	63.2843	99.6951	8.86817	0.961359	0.315298
4-cholesten-3-one	0.730364	0.875412	0.543902	0.849152	0.47917	0.950723	0.850715	0.575741	0.599524	0.745293	0.995072	0.394326	0.97426	0.847242	0.84217	4.02742	-0.0243594	-0.07502	0.391648	-1.88466	-0.511963	-0.0518866	-0.0103572	-0.0106908	0.00135384	-0.00376405	0.0283635	1.67142	0.682494	-0.207156	-0.806082	0.067101	-0.20497	-0.625941	-0.585193	-0.356163	-0.00670384	0.991994	-0.0350243	0.209831	0.216942	5.90103	0.11759	0.0930674	5.83669	9.19485	0.817908	0.0886658	0.0290798
N-butyryl-phenylalanine	0.244036	0.518778	0.576282	0.575126	0.463778	0.826735	0.840484	0.967446	0.481762	0.747057	0.931431	0.444043	0.845487	0.836856	0.572674	-11.6925	-0.233746	-0.247108	-4.41637	-6.39291	-0.11488	0.225123	0.032595	0.472502	0.00380387	0.0723292	0.0961674	15.4194	-0.625001	-0.627011	-0.837509	-0.238671	-0.219308	-0.0443037	0.800874	0.353558	0.0934581	0.87916	0.212289	0.224407	0.631285	18.708	0.372794	0.295051	18.504	29.1503	2.59301	0.281096	0.0921915
pantoate	0.293912	0.559717	0.835741	0.671228	0.567294	0.837503	0.886199	0.997583	0.751148	0.749614	0.826013	0.555252	0.81608	0.88274	0.672396	-8.49623	0.35117	0.379923	-8.31142	9.11814	0.0171338	0.196328	0.0648085	-2.43544	-0.00575688	0.173757	-0.138165	-22.9188	-0.225976	0.468718	0.640709	-0.223497	0.155642	0.00328786	0.347527	0.349787	-0.239692	-0.662053	0.253758	-0.160425	-0.466889	37.5979	0.749213	0.592972	37.188	58.5842	5.21124	0.564927	0.18528
ferulate	0.288385	0.55292	0.693997	0.348933	0.12103	0.147078	0.925403	0.554943	0.922835	0.750497	0.989721	0.11905	0.130442	0.984255	0.201689	-0.922551	-0.0469729	-0.0720843	4.09379	-0.337355	0.195494	0.00336563	0.00365554	0.00804431	0.00106568	-0.0801853	-0.00104447	4.52879	-0.433399	-1.1074	-2.14718	1.94439	-0.101711	0.662605	0.105229	0.348486	0.0139838	2.16468	-2.0684	-0.0214205	1.62954	2.12864	0.0424174	0.0335716	2.10543	3.3168	0.295039	0.0319839	0.0104898
N-acetyl-2-aminoadipate	0.219007	0.513433	0.115834	0.148725	0.402644	0.204669	0.173658	0.569851	0.150595	0.751524	0.40341	0.354408	0.172633	0.164979	0.104164	-5.2449	-0.0920883	-0.0366578	3.81949	-6.6192	-0.21082	0.0689795	0.00408777	0.626976	0.000604183	-0.0776221	0.100114	7.20591	-2.19387	-1.93302	-0.972232	1.61525	-1.7769	-0.636221	1.92029	0.346974	0.970433	1.09273	-1.78279	1.82812	2.3086	2.3907	0.0476395	0.0377047	2.36464	3.72514	0.331362	0.0359215	0.0117812
allantoin	0.955459	0.982428	0.871398	0.820364	0.653443	0.579785	0.92124	0.762624	0.850963	0.751748	0.889212	0.637861	0.547742	0.917961	0.790401	2.67621	-0.0749861	-0.119045	-9.30082	-2.54288	0.696384	-0.0467116	0.0259532	-0.621944	0.00183363	0.186919	0.038948	5.76118	0.176148	-0.247683	-0.496818	-0.618926	-0.107415	0.330696	-0.204622	0.346644	-0.151477	0.52184	0.675542	0.111912	0.290438	15.193	0.302751	0.239615	15.0274	23.6734	2.10582	0.228282	0.07487
ursocholate	0.878928	0.957291	0.97789	0.628818	0.518732	0.843384	0.868891	0.999055	0.896728	0.751866	0.93626	0.505564	0.818884	0.865008	0.624759	-0.530439	-0.18852	-0.202739	3.75376	-4.9352	0.00314309	0.0373842	-0.0301051	0.413867	0.00307531	-0.0802096	0.0747336	12.5048	-0.0300833	-0.536545	-0.72905	0.215238	-0.17963	0.00128609	0.141107	-0.346471	0.0868542	0.754133	-0.24978	0.18503	0.543193	17.6323	0.351359	0.278086	17.4401	27.4743	2.44392	0.264934	0.0868908
3-hydroxystearate	0.552851	0.757941	0.829432	0.520648	0.242974	0.642509	0.993776	0.744993	0.81073	0.75269	0.805341	0.247678	0.625573	0.994968	0.460769	2.39744	-0.147562	-0.233411	5.19295	-0.134664	-0.504541	-0.0400866	0.0173675	-0.742175	0.00337956	-0.100733	-0.00160064	11.2451	0.234865	-0.725444	-1.44984	0.514334	-0.00846652	-0.356607	-0.261361	0.345258	-0.26904	1.43153	-0.541856	-0.00684543	0.843758	10.2078	0.20341	0.16099	10.0965	15.9055	1.41484	0.153376	0.050303
gluconate	0.943918	0.980183	0.646608	0.481374	0.469068	0.527789	0.683617	0.853931	0.589773	0.75344	0.983386	0.445716	0.495387	0.692804	0.447337	-5.77874	-0.181809	-0.148373	8.01611	-7.96984	-0.316244	0.102905	-0.0193022	-0.0695202	0.00230466	-0.160407	0.113468	12.9588	-0.507746	-0.801653	-0.826607	0.712095	-0.449414	-0.200474	0.601755	-0.344156	-0.0226029	0.875566	-0.773889	0.435234	0.872096	11.3812	0.226792	0.179497	11.2571	17.7339	1.57748	0.171008	0.0560855
3,4-dihydroxybutyrate	0.357274	0.61131	0.899333	0.620987	0.189507	0.395372	0.34445	0.354611	0.704731	0.75424	0.594045	0.212074	0.498048	0.353518	0.838156	-0.228952	0.018227	0.0443895	-1.62943	2.90442	-0.252036	0.0104312	-0.00281399	0.267474	-0.000608665	0.0233076	-0.0417642	-0.483822	-0.137517	0.549395	1.69053	-0.989487	1.11958	-1.09219	0.416984	-0.342981	0.594476	-1.58074	0.76869	-1.0951	-0.222579	1.6649	0.0331764	0.0262578	1.64675	2.59421	0.230762	0.0250159	0.0082045
inosine	0.594189	0.791799	0.844455	0.544354	0.483783	0.479205	0.771105	0.748027	0.958474	0.754745	0.957239	0.469214	0.441323	0.760102	0.579251	2.5235	0.160378	0.148376	-9.41253	5.85634	-0.576237	-0.0100285	-0.0199122	0.185741	-0.00225631	0.190301	-0.090435	-9.55491	0.213736	0.681675	0.796833	-0.806011	0.318334	-0.352126	-0.0565303	-0.342239	0.0582132	-0.826309	0.885027	-0.334385	-0.61985	11.8066	0.235271	0.186207	11.6779	18.3968	1.63645	0.1774	0.0581822
3-hydroxybehenate*	0.404273	0.642828	0.61566	0.788953	0.674728	0.570568	0.832402	0.749066	0.662353	0.756681	0.72352	0.59673	0.576728	0.864341	0.790142	4.27035	-0.0445937	-0.0558925	-4.80466	2.74976	-0.371755	-0.0554835	0.0127952	-0.803378	0.00104375	0.086971	-0.0325875	2.90468	0.5582	-0.292521	-0.463243	-0.634966	0.230677	-0.350595	-0.482682	0.339397	-0.388585	0.589919	0.624226	-0.185957	0.29081	7.65022	0.152446	0.120655	7.56681	11.9204	1.06035	0.114948	0.0376997
2,8-quinolinediol	0.976003	0.983718	0.789524	0.47629	0.340287	0.906356	0.790869	0.966968	0.818546	0.757604	0.986877	0.333597	0.871909	0.788387	0.464609	-35.838	-1.98769	-2.19155	15.5364	-55.4715	0.765527	0.461983	0.204665	-0.592764	0.0326689	-0.392545	0.825536	134.066	-0.2917	-0.811895	-1.13103	0.127851	-0.289765	0.0449548	0.250259	0.338044	-0.0178531	1.14973	-0.175438	0.293335	0.835789	122.859	2.44821	1.93766	121.52	191.436	17.0288	1.84602	0.60544
N-acetylglutamine	0.754206	0.890382	0.90453	0.723247	0.376688	0.242293	0.629338	0.559114	0.893782	0.758969	0.596987	0.393092	0.26597	0.619347	0.54287	-0.340824	-0.0202658	-0.0426862	3.75615	-2.1823	0.237416	0.00570274	0.00432951	-0.416495	0.000601611	-0.064932	0.0330644	2.33606	-0.130362	-0.388994	-1.03523	1.45253	-0.535695	0.65517	0.14517	0.336043	-0.589483	0.99496	-1.36371	0.552099	0.68437	2.61444	0.052098	0.0412334	2.58594	4.07377	0.362373	0.0392833	0.0128838
argininate*	0.0663861	0.324565	0.533435	0.0964549	0.0558197	0.153993	0.44243	0.940696	0.343645	0.759655	0.48347	0.0505365	0.129055	0.435229	0.0901396	-1.34445	-0.0913833	-0.0919025	3.59647	-2.63528	-0.0214572	0.0322973	-0.00316364	0.412949	0.00140418	-0.0725708	0.0394286	6.17696	-0.701643	-2.39329	-3.04108	1.89762	-0.882635	-0.0807917	1.12178	-0.335038	0.797457	3.16856	-2.07957	0.898294	2.46906	1.91615	0.0381831	0.0302203	1.89526	2.9857	0.265587	0.0287911	0.00944264
N-acetylvaline	0.217041	0.512457	0.476047	0.345857	0.245263	0.860973	0.718624	0.937923	0.388668	0.760445	0.779117	0.225448	0.910967	0.715033	0.337919	-10.098	-0.27636	-0.282469	-2.34394	-7.66875	-0.145719	0.187824	0.0204517	1.0303	0.00437443	0.0275077	0.114281	18.462	-0.812388	-1.11574	-1.44088	-0.190649	-0.395946	-0.08458	1.00566	0.333882	0.306714	1.52166	0.121513	0.401362	1.13761	12.43	0.247693	0.196039	12.2945	19.3682	1.72286	0.186767	0.0612542
N-acetyltryptophan	0.445211	0.673447	0.91594	0.851478	0.478754	0.573238	0.92329	0.816797	0.878745	0.762266	0.878644	0.449387	0.530535	0.916766	0.724059	-0.448099	-0.0158757	-0.0497244	-2.43588	0.636859	-0.136874	0.00974297	0.00637747	-0.175384	0.000784116	0.0503092	-0.0101631	1.97817	-0.114685	-0.203902	-0.80692	-0.6303	0.104606	-0.25274	0.165956	0.33122	-0.166097	0.867722	0.707001	-0.113551	0.387775	3.90723	0.0778593	0.0616224	3.86463	6.08815	0.541559	0.058708	0.0192545
dimethylarginine (ADMA + SDMA)	0.153556	0.450103	0.75955	0.463394	0.200782	0.304431	0.69121	0.790198	0.625599	0.762601	0.79889	0.190908	0.279773	0.68678	0.436981	-2.73074	-0.13609	-0.209937	-9.95917	-5.55602	0.328285	0.0663229	0.0132777	0.612624	0.00317157	0.195215	0.0829543	9.51396	-0.335193	-0.838304	-1.63393	-1.23595	-0.437686	0.290729	0.541814	0.33073	0.278259	1.68329	1.31574	0.444519	0.894464	8.14675	0.16234	0.128486	8.05793	12.6941	1.12918	0.122409	0.0401466
pyridoxamine phosphate	0.364423	0.613385	0.442207	0.305506	0.304444	0.58049	0.510014	0.19086	0.490439	0.76869	0.633598	0.277999	0.683532	0.509517	0.227943	-2.83668	-0.0788974	-0.0626105	1.96252	-3.73175	-0.749535	0.0378201	-0.00509456	-0.458992	0.000981923	-0.0262981	0.0549305	6.3371	-0.883118	-1.23262	-1.23591	0.617708	-0.745597	-1.68354	0.783615	-0.321848	-0.528754	1.32177	-0.449546	0.746548	1.51107	3.21212	0.0640078	0.0506596	3.1771	5.00505	0.445214	0.0482636	0.0158291
thioproline	0.405236	0.642828	0.940762	0.781363	0.658463	0.550659	0.947383	0.96863	0.773116	0.769085	0.974424	0.654183	0.541442	0.942127	0.787883	-0.807888	0.0605381	0.077181	-6.63703	1.11781	0.0592376	0.0474442	-0.0158494	0.0941549	-0.00114755	0.125248	-0.0180788	-3.84349	-0.0807004	0.303467	0.488838	-0.670285	0.0716597	0.0426919	0.315413	-0.321273	0.0348023	-0.495639	0.686969	-0.0788368	-0.294061	10.011	0.199488	0.157887	9.9018	15.5988	1.38756	0.150419	0.0493332
2-hydroxy-3-methylvalerate	0.378299	0.624027	0.814629	0.996451	0.947216	0.629888	0.979958	0.960594	0.653175	0.771697	0.828509	0.956622	0.612105	0.980699	0.996821	-2.46397	-0.000926494	0.0109201	5.09485	-0.409249	-0.0716088	0.0719618	-0.0150687	-0.614727	-0.000131551	-0.098951	0.00579388	0.0543856	-0.255819	-0.00482723	0.0718877	0.534798	-0.0272689	-0.0536397	0.497245	-0.317474	-0.236167	-0.0590554	-0.564103	0.0262604	0.00432481	9.63171	0.191931	0.151905	9.52669	15.0079	1.335	0.144721	0.0474643
agmatine	0.99856	0.99856	0.870671	0.683945	0.536795	0.963497	0.920547	0.996149	0.88462	0.772568	0.934615	0.531853	0.951987	0.918639	0.672915	-24.0983	-1.21682	-1.49202	6.68468	-22.9687	0.0987689	0.322574	0.211966	-3.27551	0.0221656	-0.161959	0.345818	82.775	-0.177156	-0.448905	-0.695465	0.0496836	-0.108366	0.00523859	0.157824	0.316209	-0.0891026	0.704563	-0.065376	0.110983	0.466076	136.028	2.71063	2.14535	134.545	211.956	18.8541	2.04389	0.670336
diaminopimelate	0.584577	0.784564	0.525347	0.463296	0.443777	0.944168	0.742207	0.922682	0.47938	0.773474	0.94396	0.406426	0.998767	0.738764	0.46669	-20.6193	-0.480749	-0.399199	-2.16422	-16.1721	-0.420481	0.348297	0.0446474	0.593528	0.00641055	-0.000879052	0.241111	31.2351	-0.716644	-0.838508	-0.879731	-0.0760489	-0.360728	-0.105439	0.80566	0.314893	0.0763328	0.963373	-0.00167759	0.365834	0.831495	28.772	0.573339	0.453774	28.4583	44.8318	3.98792	0.432313	0.141786
taurochenodeoxycholate	0.872354	0.957029	0.779761	0.460581	0.329717	0.471587	0.796299	0.92862	0.803238	0.774972	0.714357	0.318844	0.484266	0.791457	0.450196	-8.84209	-0.48641	-0.52936	-23.4944	-12.7046	0.389993	0.118197	0.0445617	3.14443	0.00797394	0.419123	0.191374	32.6945	-0.305783	-0.844149	-1.16075	-0.821455	-0.28197	0.0973056	0.272042	0.31272	0.402384	1.19234	0.795868	0.28892	0.866002	28.9163	0.576214	0.45605	28.601	45.0566	4.00792	0.434481	0.142497
erythronate*	0.479878	0.70327	0.738484	0.490267	0.337206	0.867067	0.784846	0.978911	0.618021	0.777741	0.958978	0.334356	0.851082	0.795143	0.440699	-3.11407	-0.132826	-0.152817	1.53199	-3.95386	0.0338153	0.0708137	-0.0129348	-0.128316	0.00225667	-0.03166	0.0552413	9.83976	-0.36625	-0.783955	-1.1396	0.182165	-0.298438	0.0286936	0.554291	-0.308706	-0.0558432	1.14759	-0.204457	0.283628	0.886379	8.50259	0.169431	0.134098	8.40988	13.2485	1.1785	0.127755	0.0419001
7-ketodeoxycholate	0.354484	0.61039	0.729744	0.220227	0.133469	0.740872	0.625257	0.972304	0.64487	0.778103	0.687612	0.123212	0.800437	0.616038	0.218144	-14.4398	-1.17159	-1.22764	-13.6587	-32.1761	-0.19888	0.29206	-0.0578212	4.56046	0.0187402	0.191406	0.486274	77.2183	-0.379266	-1.54425	-2.04449	-0.362706	-0.542375	-0.0376876	0.510537	-0.308182	0.443234	2.12828	0.276045	0.557572	1.55342	38.0729	0.758678	0.600463	37.6578	59.3243	5.27707	0.572064	0.18762
phenylpyruvate	0.132673	0.427552	0.175251	0.0337614	0.0154042	0.0944569	0.207393	0.371488	0.162883	0.778334	0.267512	0.0135783	0.0703848	0.196557	0.0265455	-3.44948	-0.14472	-0.153828	4.664	-4.87195	-0.283531	0.0539744	0.00296016	0.716219	0.00236162	-0.0979402	0.0739609	10.4009	-1.76782	-3.72196	-4.99861	2.41659	-1.6024	-1.04835	1.84095	0.307847	1.35822	5.23316	-2.75605	1.65471	4.08262	1.95126	0.0388828	0.0307742	1.92999	3.04041	0.270454	0.0293187	0.00961568
dimethyl sulfone	0.971191	0.983028	0.503689	0.653414	0.906798	0.529248	0.537787	0.983889	0.541561	0.781084	0.824284	0.939068	0.594902	0.541986	0.739421	4.34241	0.0567396	-0.0115003	4.02095	6.19386	0.0174106	-0.0591338	-0.00858141	-0.374994	0.000110026	-0.0618921	-0.0900494	-2.72989	0.757747	0.496864	-0.127242	0.709385	0.693645	0.0219195	-0.686753	-0.30387	-0.242135	0.0830155	-0.59302	-0.685978	-0.364858	5.73069	0.114195	0.090381	5.66821	8.92943	0.794299	0.0861064	0.0282404
ornithine	0.113772	0.424911	0.17973	0.204103	0.404905	0.797067	0.346613	0.642339	0.135791	0.783253	0.839307	0.295026	0.888472	0.351339	0.207498	-8.30914	-0.153716	-0.0727071	-1.32452	-8.27351	-0.340068	0.145179	0.00706583	0.284701	0.00139549	0.0132416	0.120236	9.97155	-1.74278	-1.61795	-0.966927	-0.280871	-1.11368	-0.514608	2.02658	0.300737	0.220961	1.26556	0.1525	1.10092	1.6019	4.76774	0.0950067	0.0751939	4.71576	7.42899	0.66083	0.0716376	0.0234951
alpha-hydroxycaproate	0.23014	0.514839	0.702613	0.920339	0.860401	0.947418	0.983794	0.978445	0.598107	0.78356	0.862528	0.861809	0.943983	0.982556	0.93041	-4.47538	0.0230588	0.032157	0.754365	0.365895	-0.0432932	0.0940291	0.0157605	-0.542488	-0.000466729	-0.0147996	-0.00578984	-1.31899	-0.420212	0.108651	0.191445	0.0716114	0.0220485	-0.029328	0.587588	0.300294	-0.188482	-0.189484	-0.0763009	-0.0237324	-0.0948562	10.6503	0.212228	0.16797	10.5342	16.595	1.47617	0.160026	0.0524837
eicosanedioate (C20-DC)	0.713493	0.866385	0.871437	0.879589	0.803111	0.581116	0.986607	0.51891	0.938552	0.784384	0.807778	0.828099	0.582559	0.999109	0.829414	2.43553	-0.0454167	-0.0593808	-8.43549	-0.392666	1.39696	-0.0173984	-0.0203862	0.992615	0.000757291	0.154694	0.000384148	4.24158	0.176093	-0.164787	-0.272223	-0.616625	-0.0182203	0.728715	-0.0837203	-0.299104	0.265565	0.236746	0.614137	0.00121251	0.234889	13.8309	0.275608	0.218132	13.6801	21.551	1.91702	0.207816	0.0681576
pheophytin A	0.611699	0.804037	0.315284	0.331218	0.368197	0.907831	0.483395	0.99539	0.326472	0.785809	0.656308	0.342511	0.824279	0.476048	0.345931	19.5305	0.374155	0.270593	-2.02056	20.1782	0.0141127	-0.28544	0.0237666	-2.15988	-0.00422394	0.0715987	-0.302136	-23.6468	1.20292	1.15647	1.05675	-0.125822	0.797607	0.00627127	-1.17007	0.297049	-0.49226	-1.12489	0.242142	-0.812386	-1.11554	16.2359	0.323532	0.256062	16.0589	25.2984	2.25036	0.243952	0.0800092
N,N-dimethylalanine	0.995519	0.997475	0.948469	0.887484	0.729051	0.869041	0.820711	0.740412	0.999862	0.787751	0.812856	0.700071	0.885977	0.822763	0.855776	0.890104	-0.038889	-0.0760749	2.25091	-4.88534	-0.63884	-3.57365e-05	-0.0183919	-0.885508	0.00124405	-0.0360232	0.0709756	3.27715	0.0701773	-0.153865	-0.380301	0.179422	-0.247192	-0.363388	-0.000187516	-0.294251	-0.258338	0.424093	-0.155948	0.244287	0.197897	12.6837	0.252747	0.200039	12.5454	19.7634	1.75801	0.190578	0.0625041
glycerophosphoethanolamine	0.707432	0.866385	0.859752	0.599462	0.724116	0.830305	0.543182	0.753719	0.870702	0.79041	0.966421	0.69704	0.789266	0.545617	0.637452	3.42405	0.207618	0.108843	-4.11356	18.9668	-0.848125	-0.0473725	0.0254768	0.219846	-0.00176507	0.0946873	-0.277029	-12.1436	0.192351	0.585298	0.38769	-0.233633	0.683804	-0.343746	-0.177114	0.290425	0.0456998	-0.428732	0.292071	-0.679384	-0.522502	17.801	0.354721	0.280747	17.607	27.7372	2.4673	0.267469	0.0877222
succinate	0.89344	0.959315	0.736929	0.803842	0.44317	0.497803	0.789591	0.715869	0.816731	0.797362	0.68871	0.434148	0.530973	0.784335	0.756185	2.65822	-0.0389746	-0.100219	5.4871	-3.27712	0.399971	-0.0273998	-0.00996774	-0.860619	0.00150237	-0.0927604	0.0494278	3.20284	0.36856	-0.27118	-0.881041	0.769168	-0.291603	0.4001	-0.252834	-0.280447	-0.441538	0.900665	-0.70619	0.299175	0.340125	7.21245	0.143722	0.11375	7.13381	11.2383	0.999676	0.10837	0.0355424
sucrose	0.96783	0.983028	0.982747	0.983365	0.998743	0.721468	0.908869	0.578586	0.973959	0.79923	0.86197	0.957126	0.656759	0.946848	0.813033	-0.109451	-0.00210288	0.000125751	1.80639	-0.903811	-0.401352	-0.00248259	-0.00638276	0.238491	-6.2944e-05	-0.0417422	0.0077321	1.5712	-0.0234727	-0.0226317	0.00170995	0.391667	-0.124396	-0.621002	-0.0354341	-0.277772	0.189259	-0.0583671	-0.491543	0.0723899	0.258085	4.66289	0.0929174	0.0735403	4.61205	7.26561	0.646297	0.0700622	0.0229784
N-butyryl-leucine	0.144927	0.437353	0.472255	0.441393	0.340817	0.956027	0.752615	0.97719	0.363504	0.802601	0.860742	0.325208	0.99897	0.749538	0.433151	-8.9561	-0.192566	-0.194553	-0.646663	-5.87701	-0.0469787	0.175388	0.0146895	0.563614	0.0029645	-0.000278621	0.0875311	12.8733	-0.820092	-0.884877	-1.12956	-0.0598663	-0.345369	-0.0310362	1.06884	0.272952	0.19097	1.17372	-0.00140087	0.349899	0.902856	10.9208	0.217619	0.172237	10.8018	17.0166	1.51368	0.164091	0.0538171
oleoyl ethanolamide	0.202236	0.500124	0.883141	0.21137	0.0814647	0.665549	0.683438	0.084135	0.806157	0.803186	0.760611	0.0796046	0.689235	0.684773	0.176518	-0.536846	-0.105991	-0.136874	-1.58644	-2.35296	1.18564	0.0135159	-0.004503	0.302776	0.00202791	0.0269534	0.0344318	7.71921	-0.15987	-1.58396	-2.58445	-0.47764	-0.449691	2.54738	0.267876	-0.272116	0.33364	2.61117	0.440729	0.447623	1.76066	3.35802	0.0669152	0.0529607	3.32141	5.23239	0.465436	0.0504559	0.0165481
carotene diol (2)	0.548861	0.754499	0.338045	0.518101	0.738229	0.796126	0.472392	0.956175	0.354658	0.804201	0.669777	0.714417	0.880362	0.477086	0.541366	10.8467	0.138786	0.0551485	2.66234	12.1834	0.0788728	-0.1565	0.0127215	-1.21398	-0.000887385	-0.0284374	-0.177027	-8.55612	1.13726	0.73024	0.366628	0.282218	0.819813	0.0596639	-1.09206	0.270667	-0.470993	-0.402293	-0.163717	-0.810285	-0.687107	9.53759	0.190055	0.150421	9.4336	14.8613	1.32195	0.143307	0.0470005
gamma-glutamylglutamine	0.287292	0.55292	0.816348	0.537598	0.399557	0.375189	0.488423	0.119487	0.831842	0.812081	0.311667	0.3338	0.512993	0.499123	0.482791	-1.25157	-0.0683098	-0.076308	5.07622	-6.06193	1.47937	0.0171792	-0.00631517	-1.62028	0.0013128	-0.0665622	0.0867396	5.15165	-0.253378	-0.693993	-0.979521	1.039	-0.787603	2.16079	0.231466	-0.259439	-1.21379	1.14916	-0.739917	0.766597	0.798815	4.93954	0.0984301	0.0779034	4.88568	7.69667	0.684642	0.074219	0.0243417
sarcosine	0.140406	0.432889	0.196615	0.0933565	0.0450035	0.0634418	0.478783	1	0.280628	0.8121	0.244533	0.0414815	0.0540854	0.466645	0.0943856	6.85947	0.20074	0.217194	-11.8176	5.21266	0	-0.081788	0.00530028	-1.61767	-0.00329082	0.232659	-0.0789798	-13.0862	1.65442	2.42968	3.32151	-2.88168	0.806863	0	-1.31286	0.259413	-1.44373	-3.43187	3.08119	-0.831588	-2.41743	4.14613	0.0826199	0.0653903	4.10093	6.46041	0.574672	0.0622977	0.0204318
pyridoxal	0.785738	0.905189	0.67708	0.411284	0.292429	0.60748	0.635387	0.778335	0.616302	0.814502	0.935978	0.275526	0.580231	0.65187	0.361022	-2.8108	-0.116039	-0.122881	3.45919	-5.01133	-0.260968	0.0511994	-0.00771572	-0.144195	0.00188162	-0.0688543	0.0699559	8.58657	-0.459574	-0.952106	-1.27391	0.571821	-0.525849	-0.307847	0.557135	-0.255998	-0.0872397	1.33023	-0.618155	0.499327	1.0753	6.11611	0.121876	0.0964596	6.04943	9.52998	0.84772	0.0918975	0.0301397
tyramine	0.0262862	0.224126	0.411656	0.0576051	0.0247032	0.0249585	0.365737	0.964192	0.354445	0.816527	0.0816434	0.0228042	0.0254436	0.353674	0.0546981	-8.40695	-0.528577	-0.584778	-36.5319	-14.6394	0.0597017	0.145093	0.011024	6.16663	0.00883749	0.667773	0.221614	35.3874	-0.951249	-3.00139	-4.19543	-4.17916	-1.06307	0.0487377	1.09263	0.253123	2.58192	4.32368	4.14883	1.09468	3.06684	8.83781	0.176111	0.139385	8.74145	13.7709	1.22496	0.132792	0.043552
1-stearoyl-GPE (18:0)	0.94751	0.980183	0.939071	0.826298	0.765072	0.806685	0.893256	1	0.847556	0.817732	0.955845	0.75764	0.79324	0.888468	0.779631	-0.557895	-0.0320462	-0.0346729	1.77566	-1.5278	7.014e-16	0.0211445	-0.00832653	0.109182	0.000525347	-0.0350493	0.0234779	2.68475	-0.0830121	-0.239289	-0.327122	0.267122	-0.145895	7.5297e-16	0.209391	-0.251414	0.0601144	0.33799	-0.286359	0.152505	0.30597	6.72065	0.133922	0.105994	6.64737	10.472	0.931511	0.100981	0.0331188
N-butyryl-isoleucine	0.243971	0.518778	0.631682	0.787278	0.761336	0.958151	0.899576	0.977365	0.521412	0.818872	0.918386	0.745189	0.940366	0.897345	0.78541	-7.93215	-0.0876494	-0.0782256	0.84038	-3.18784	-0.063663	0.162239	0.0183585	-0.448693	0.001229	-0.0220662	0.0479149	5.79517	-0.531872	-0.294933	-0.332579	0.0569709	-0.137182	-0.0307983	0.724008	0.249798	-0.111328	0.356317	-0.0812427	0.140257	0.297624	14.9136	0.297184	0.235209	14.751	23.2381	2.0671	0.224085	0.0734933
18-methylnonadecanoate (i20:0)	0.494071	0.713629	0.862504	0.356487	0.117432	0.262236	0.91588	0.795246	0.848699	0.820376	0.870818	0.114153	0.255496	0.904469	0.324192	2.06462	-0.237273	-0.376415	14.9179	-1.9585	-0.43032	-0.0341937	0.0133666	-0.523728	0.00559653	-0.27962	0.0327256	16.8251	0.188516	-1.08722	-2.17924	1.37714	-0.114767	-0.283481	-0.207791	0.247667	-0.176952	2.20951	-1.40191	0.130446	1.17667	10.9519	0.218239	0.172727	10.8325	17.0651	1.51799	0.164558	0.0539703
catechol sulfate	0.968989	0.983028	0.987113	0.86465	0.826239	0.976953	0.95133	0.992839	0.904525	0.824039	0.920352	0.818666	0.967079	0.950087	0.856434	-0.205773	-0.0433904	-0.0443084	0.364033	-1.21197	-0.0158473	0.0229903	-0.0140245	0.344558	0.000678843	-0.00957678	0.0182732	3.01839	-0.0175325	-0.185528	-0.239372	0.0313587	-0.0662723	-0.00974173	0.130369	-0.242482	0.108632	0.25009	-0.0448041	0.0679683	0.196978	11.7366	0.233876	0.185103	11.6087	18.2877	1.62675	0.176348	0.0578372
glutamate	0.0168551	0.172886	0.393247	0.0367134	0.0134436	0.320877	0.160635	0.618423	0.192638	0.824857	0.654261	0.0116517	0.312957	0.15739	0.0321977	-1.95057	-0.140764	-0.162451	-2.30129	-5.66848	0.150492	0.0493422	-0.00233231	0.262625	0.00250829	0.0432144	0.0842572	9.70746	-0.994586	-3.60188	-5.25208	-1.18635	-1.85494	0.553626	1.67444	-0.241325	0.495515	5.53002	1.2099	1.87552	3.79116	1.96119	0.0390806	0.0309307	1.93981	3.05588	0.27183	0.0294679	0.0096646
cortisone	0.799092	0.90991	0.694867	0.677353	0.898416	0.292263	0.532585	0.288143	0.713821	0.832286	0.387767	0.86921	0.380764	0.530252	0.57438	-1.83507	-0.0388597	-0.00929617	-5.35384	-4.65379	-0.758141	0.0257304	-0.00483149	1.15681	0.000176011	0.0792899	0.0688351	3.4841	-0.432064	-0.459148	-0.138781	-1.27445	-0.703212	-1.28786	0.403194	-0.230841	1.00786	0.179186	1.02507	0.707524	0.628308	4.24722	0.0846342	0.0669845	4.20091	6.61792	0.588683	0.0638165	0.02093
N-formylmethionine	0.12914	0.424911	0.935222	0.351308	0.1877	0.799447	0.782432	0.90251	0.797266	0.836154	0.8797	0.184171	0.781579	0.772883	0.359181	0.335459	0.0833757	0.101886	-1.04292	1.7878	-0.0701295	0.0160214	-0.00422099	0.169078	-0.00151052	0.0209811	-0.0274863	-5.35913	0.0882738	1.10101	1.69995	-0.277462	0.301922	-0.133142	0.280585	-0.225394	0.164634	-1.71865	0.303154	-0.315751	-1.08012	3.80021	0.0757267	0.0599346	3.75878	5.9214	0.526726	0.0571	0.0187271
N-palmitoyl-sphinganine (d18:0/16:0)	0.106788	0.424911	0.25865	0.589479	0.103484	0.0673845	0.862498	0.373333	0.154733	0.837644	0.893537	0.174424	0.0630102	0.968507	0.797607	2.69822	0.0232925	-0.070885	5.39116	-0.570131	-0.28076	-0.0551969	0.0021357	-0.0763191	0.000795633	-0.102154	0.00190544	0.70976	1.39023	0.602259	-2.31576	2.80836	-0.188524	-1.04368	-1.89276	0.223299	-0.145507	1.77252	-2.89005	0.0428588	0.280096	1.94085	0.0386752	0.0306098	1.91968	3.02418	0.26901	0.0291621	0.00956434
1,3-propanediol	0.953907	0.982428	0.807346	0.4515	0.309185	0.96162	0.803008	0.955592	0.80741	0.838695	0.992939	0.293122	0.92865	0.798171	0.447785	-14.2622	-0.921681	-1.03208	2.76867	-22.7399	-0.449003	0.214224	0.0585702	0.139091	0.0157586	-0.0949134	0.34279	60.9413	-0.266181	-0.863234	-1.22133	0.0522423	-0.272371	-0.0604592	0.26609	0.221821	0.00960568	1.27168	-0.0972654	0.279289	0.871139	53.581	1.06771	0.845047	52.9968	83.4886	7.42656	0.80508	0.264043
N-acetylglutamate	0.0384704	0.259164	0.524629	0.357495	0.0939641	0.0509021	0.598114	0.4489	0.776391	0.839124	0.548937	0.110648	0.0522003	0.613368	0.239764	1.07608	-0.0323908	-0.0572599	4.68324	-1.37217	0.18047	-0.00699592	0.00163385	-0.272742	0.000777497	-0.0853432	0.0192944	2.86193	0.717984	-1.08456	-2.42243	3.15921	-0.587576	0.868759	-0.310661	0.221218	-0.673386	2.24305	-3.12667	0.562003	1.46257	1.49875	0.0298655	0.0236373	1.48241	2.33531	0.207733	0.0225194	0.00738572
dihydroferulate	0.0693679	0.324565	0.205398	0.578239	0.104742	0.0350436	0.118405	0.243802	0.114948	0.839405	0.371868	0.14059	0.0430934	0.117043	0.806061	2.30888	0.0177438	-0.0520202	5.19739	4.84461	-0.28722	-0.0473973	0.00155884	-0.40547	0.000659515	-0.0881776	-0.0716254	0.501257	1.61179	0.621603	-2.30256	3.66822	2.17045	-1.44659	-2.20208	0.220824	-1.04739	1.99068	-3.37994	-2.18279	0.268013	1.43249	0.0285452	0.0225923	1.41687	2.23207	0.198549	0.0215238	0.00705919
3-dehydrocholate	0.659846	0.824895	0.813498	0.475486	0.347183	0.269402	0.804556	1	0.825978	0.842049	0.588513	0.333826	0.272126	0.798764	0.463427	-0.887595	-0.0558954	-0.060477	-4.60926	-1.45145	1.27726e-15	0.0124203	0.003689	0.562724	0.000916318	0.08427	0.0219916	3.77349	-0.257425	-0.813525	-1.11213	-1.35154	-0.27016	2.67264e-15	0.23974	0.217111	0.60391	1.14908	1.342	0.278439	0.838235	3.44797	0.0687076	0.0543793	3.41038	5.37255	0.477904	0.0518074	0.0169913
N,N-dimethylvaline	0.659916	0.824895	0.993479	0.836971	0.67738	0.762136	0.990172	0.873021	0.897059	0.843488	0.694797	0.657052	0.76135	0.985733	0.824799	0.116651	-0.0587603	-0.095214	-4.31045	-0.273952	-0.316941	0.0277898	-0.0139382	1.5358	0.00149348	0.0796427	0.00584645	4.14461	0.00887098	-0.224246	-0.459105	-0.33141	-0.0133702	-0.173893	0.14065	-0.215092	0.432172	0.491078	0.332559	0.0194093	0.241408	13.1498	0.262035	0.20739	13.0064	20.4897	1.82262	0.197582	0.0648011
phenylacetyltaurine	0.810154	0.916139	0.832701	0.517171	0.390722	0.410508	0.823612	1	0.845577	0.844549	0.646758	0.37721	0.417077	0.818352	0.500606	-4.45627	-0.2823	-0.30544	-18.26	-7.33055	5.06124e-15	0.0616964	0.0203721	2.65436	0.00462787	0.330907	0.111069	19.2977	-0.230256	-0.731996	-1.00068	-0.953897	-0.243085	1.88677e-15	0.212163	0.213604	0.507504	1.03393	0.938829	0.250535	0.763715	19.3536	0.385658	0.305233	19.1426	30.1563	2.68249	0.290797	0.0953729
N6-acetyllysine	0.388211	0.633731	0.838923	0.390743	0.206642	0.503444	0.684401	0.968815	0.687106	0.847031	0.980786	0.193138	0.505774	0.679958	0.369028	-1.49305	-0.134404	-0.170723	5.05513	-4.70745	0.0396508	0.0449702	-0.00697978	0.0476205	0.00260638	-0.0925277	0.0702689	9.28128	-0.221501	-1.00063	-1.60592	0.75822	-0.448199	0.0424401	0.444015	-0.210126	0.0261418	1.67189	-0.753728	0.455094	1.05462	6.7406	0.13432	0.106309	6.66711	10.503	0.934277	0.101281	0.0332172
2'-deoxyuridine	0.442125	0.673447	0.0469661	0.0433432	0.143443	0.314672	0.083663	0.791504	0.0501478	0.847558	0.0622248	0.111945	0.13954	0.0848354	0.0553745	7.39731	0.152258	0.0704009	-2.70006	9.01664	0.0907171	-0.108218	0.00233803	-1.77915	-0.00116888	0.0824672	-0.131727	-9.0266	3.26466	3.37211	1.97002	-1.20475	2.55383	0.288852	-3.1786	0.209387	-2.90548	-2.2305	1.99842	-2.5379	-3.05123	2.26588	0.0451521	0.035736	2.24117	3.53064	0.314061	0.0340459	0.0111661
N-acetylthreonine	0.273965	0.543145	0.934492	0.572902	0.261219	0.478423	0.935421	0.762674	0.923565	0.850227	0.722887	0.229968	0.531821	0.954837	0.554805	0.493061	-0.0694355	-0.120282	4.41181	0.757339	0.253104	0.00864985	0.00559741	0.581426	0.00191935	-0.0708768	-0.00777946	4.7799	0.0892713	-0.630886	-1.38083	0.807587	0.0880005	0.330623	0.10423	0.205653	0.389535	1.50257	-0.704623	-0.0614889	0.662852	5.52317	0.11006	0.0871082	5.46296	8.60608	0.765536	0.0829884	0.0272178
N-acetylglucosamine/N-acetylgalactosamine	0.597072	0.792986	0.577803	0.319491	0.207602	0.775584	0.698424	0.959738	0.52512	0.850947	0.882236	0.195567	0.747123	0.696363	0.302095	-7.99339	-0.304673	-0.324387	3.9614	-8.53766	-0.0975658	0.138381	0.0129525	0.559248	0.0049299	-0.0826778	0.126441	20.8472	-0.62236	-1.19043	-1.60142	0.311832	-0.426611	-0.0548064	0.717067	0.204645	0.161122	1.65966	-0.353461	0.429768	1.24321	12.8437	0.255936	0.202563	12.7036	20.0127	1.78019	0.192983	0.0632927
N,N,N-trimethyl-5-aminovalerate	0.600988	0.796114	0.77254	0.858456	0.848399	0.941271	0.949498	0.99419	0.931973	0.85096	0.807819	0.837173	0.930792	0.946598	0.87225	3.03906	0.0371796	0.0315561	-0.760442	1.02977	-0.0105281	-0.0133876	-0.0096903	-0.689516	-0.000497753	0.0165095	-0.0160101	-2.19519	0.316249	0.194157	0.208211	-0.080005	0.0687722	-0.00790425	-0.0927178	-0.204627	-0.265506	-0.223961	0.0943335	-0.0727308	-0.174964	9.60971	0.191492	0.151559	9.50494	14.9736	1.33195	0.144391	0.0473559
N-delta-acetylornithine	0.37931	0.624027	0.605546	0.297372	0.164593	0.303053	0.636633	0.875618	0.518279	0.855951	0.970133	0.151389	0.294268	0.634375	0.278565	-4.2347	-0.184612	-0.212589	9.03335	-6.01058	-0.173812	0.0807615	0.00717262	-0.0808844	0.00326133	-0.170053	0.0889794	12.6895	-0.57506	-1.25808	-1.83047	1.24022	-0.523829	-0.170291	0.729905	0.197653	-0.0406439	1.91494	-1.26799	0.527492	1.31984	7.36393	0.146741	0.116139	7.28364	11.4743	1.02067	0.110647	0.0362889
N-acetyltyrosine	0.653258	0.824895	0.920877	0.697188	0.534811	0.814167	0.875757	0.963473	0.803371	0.856937	0.937013	0.519415	0.798548	0.876482	0.670036	-1.18376	-0.0936671	-0.12095	-2.78275	-2.90741	0.0755921	0.0448077	-0.0106102	0.254425	0.00184634	0.055688	0.0424894	6.73977	-0.107913	-0.428504	-0.69911	-0.256475	-0.170098	0.0497174	0.271853	-0.196276	0.0858242	0.727762	0.278748	0.169093	0.470588	10.9696	0.218591	0.173006	10.85	17.0926	1.52043	0.164824	0.0540573
2-aminoheptanoate	0.544911	0.751094	0.812533	0.891292	0.89271	0.969858	0.946572	0.965814	0.687786	0.859793	0.895747	0.882962	0.985803	0.947816	0.88856	-4.86579	-0.0556764	-0.0434851	-0.762814	-2.13177	-0.121248	0.125139	-0.0178165	0.723841	0.000696249	0.00661334	0.0306079	3.74051	-0.258797	-0.148606	-0.146648	-0.041019	-0.072766	-0.0465269	0.442964	-0.192293	0.142459	0.160118	0.0193138	0.0710683	0.152378	18.8016	0.374659	0.296527	18.5966	29.2962	2.60598	0.282503	0.0926528
N-acetylisoleucine	0.308045	0.576979	0.640421	0.482064	0.343994	0.779664	0.801364	0.963036	0.533271	0.862179	0.785418	0.325184	0.797289	0.796946	0.475959	-8.41189	-0.259115	-0.287225	-4.9166	-6.9554	-0.113308	0.171375	0.015131	1.30685	0.00441098	0.0830205	0.104605	17.238	-0.517701	-0.800271	-1.12082	-0.305923	-0.27472	-0.0503118	0.701945	0.188969	0.297613	1.17379	0.280551	0.281043	0.812567	16.2485	0.323784	0.256262	16.0714	25.3181	2.25212	0.244142	0.0800716
phenyllactate (PLA)	0.891215	0.959315	0.633688	0.539102	0.63584	0.891383	0.820218	0.832789	0.556641	0.862956	0.699837	0.59208	0.799645	0.813022	0.526877	-6.27176	-0.163427	-0.0982604	1.74245	-4.58279	-0.378449	0.117584	-0.0109853	1.36095	0.00164042	-0.0598926	0.0701472	11.0571	-0.528609	-0.691239	-0.525114	0.148479	-0.24789	-0.230131	0.659573	-0.187886	0.424451	0.597819	-0.277179	0.258102	0.713792	11.8646	0.236427	0.187122	11.7353	18.4872	1.64449	0.178272	0.0584681
2-hydroxybehenate	0.166974	0.457831	0.699684	0.791842	0.428092	0.163835	0.843851	0.531963	0.558693	0.865583	0.195269	0.468109	0.117744	0.800659	0.511935	0.985224	-0.0133308	-0.033443	4.21082	0.775678	-0.226485	-0.0228637	-0.00210616	1.04144	0.000444561	-0.0919535	-0.0146526	2.24722	0.424685	-0.288367	-0.914044	1.8351	0.214584	-0.70436	-0.655918	-0.18423	1.66114	0.828576	-2.17642	-0.275729	0.741931	2.31989	0.0462284	0.0365879	2.2946	3.6148	0.321547	0.0348575	0.0114322
pyroglutamylvaline	0.00554556	0.100592	0.0116293	0.00601729	0.0156278	0.0623901	0.00446881	0.0429677	0.0154322	0.873617	0.413454	0.0109857	0.0775253	0.00504623	0.00418294	-4.31191	-0.108492	-0.0611051	2.23671	-9.40891	0.365457	0.0584834	-0.000664537	0.199436	0.00101781	-0.0374911	0.132607	8.06636	-5.53385	-6.98736	-4.97239	2.90221	-7.74961	3.3839	4.9953	-0.173066	0.947114	5.64799	-2.64197	7.42951	7.92905	0.779189	0.0155269	0.0122889	0.770693	1.21411	0.107999	0.0117077	0.00383978
3-methyl-2-oxovalerate	0.984263	0.988138	0.836735	0.578541	0.458234	0.902141	0.849798	1	0.821567	0.875498	0.967488	0.444926	0.923613	0.845285	0.564836	-2.59009	-0.142738	-0.154437	-1.52461	-3.7065	2.14405e-15	0.0426263	0.00968786	0.137908	0.00233996	0.0218788	0.056159	9.71288	-0.224577	-0.621081	-0.84905	-0.133651	-0.206252	1.34125e-15	0.24598	0.170457	0.0442467	0.877261	0.104164	0.212572	0.645038	11.5332	0.229821	0.181894	11.4074	17.9707	1.59855	0.173292	0.0568346
N-acetylmuramate	0.644913	0.822263	0.864796	0.535452	0.396619	0.844833	0.81553	0.983049	0.744055	0.875572	0.896004	0.381923	0.852136	0.812885	0.524962	-2.38779	-0.179191	-0.200462	2.71707	-5.11014	-0.041184	0.0693051	-0.0108164	-0.494802	0.003046	-0.0476298	0.0762332	12.0674	-0.185325	-0.697931	-0.986507	0.213206	-0.254539	-0.0230616	0.357993	-0.170355	-0.142105	1.0222	-0.202982	0.258296	0.717362	12.8843	0.256746	0.203204	12.7439	20.0761	1.78583	0.193593	0.063493
tetradecanedioate (C14)	0.216034	0.512457	0.793454	0.564533	0.217955	0.462899	0.720411	0.560683	0.777506	0.876504	0.19431	0.268774	0.702395	0.801724	0.396741	0.891853	-0.0401083	-0.0764263	2.58833	-1.91047	0.281921	-0.0144777	0.00259753	-1.4037	0.000976152	-0.0238792	0.0195834	4.01453	0.286052	-0.645572	-1.55426	0.83933	-0.393256	0.652383	-0.309046	0.169063	-1.66597	1.35375	-0.420545	0.274205	0.986217	3.1178	0.0621283	0.049172	3.08381	4.85808	0.432141	0.0468464	0.0153643
alpha-ketoglutaramate*	0.602928	0.796615	0.529833	0.432889	0.321148	0.417781	0.499939	0.958628	0.676657	0.877311	0.981994	0.395613	0.388778	0.556922	0.269427	-2.52931	-0.0642868	-0.0667692	3.31031	-4.25665	0.0278753	0.0246939	0.00295536	0.0236412	0.000816717	-0.0653851	0.0539114	6.30083	-0.708301	-0.903434	-1.18556	0.937228	-0.765011	0.0563194	0.460233	0.167943	0.0244978	0.988911	-1.00539	0.659072	1.35145	3.57095	0.0711583	0.0563189	3.53202	5.56417	0.494949	0.0536553	0.0175974
deoxycholate	0.0258185	0.224126	0.786793	0.431992	0.309654	0.00634094	0.778087	0.955585	0.79148	0.877404	0.0604344	0.302743	0.00605772	0.775715	0.419852	-20.4077	-1.24546	-1.32813	-468.42	-33.1513	0.578562	0.299641	0.0570872	54.8758	0.0198158	8.76393	0.492791	84.0467	-0.295631	-0.905408	-1.2199	-6.86045	-0.308205	0.0604685	0.288888	0.167815	2.94156	1.24119	6.97102	0.311641	0.932531	69.0309	1.37558	1.08871	68.2783	107.562	9.56799	1.03722	0.340179
4-hydroxyphenylacetate	0.0422628	0.263164	0.0136849	0.0242394	0.237964	0.283442	0.053816	0.293086	0.02122	0.877652	0.013658	0.248291	0.0687697	0.0661108	0.0145125	-11.1256	-0.179521	-0.0494212	2.74861	-10.2571	-0.375823	0.142289	-0.00175953	3.0088	0.000704702	-0.108092	0.138281	14.2195	-5.21835	-4.22555	-1.46978	1.30342	-3.08757	-1.27179	4.44173	-0.167472	5.22207	1.42917	-2.78385	2.83145	5.10834	2.13202	0.0424847	0.0336249	2.10877	3.32206	0.295507	0.0320346	0.0105064
adipate	0.53094	0.739835	0.388545	0.209977	0.140113	0.44775	0.596153	0.604193	0.394278	0.884896	0.569713	0.150249	0.361616	0.631024	0.163867	-4.71514	-0.148544	-0.147418	4.03903	-4.31561	-0.375072	0.0698717	0.00363665	0.806208	0.00208421	-0.0916592	0.0572217	11.229	-1.00596	-1.59037	-1.99419	0.871213	-0.590897	-0.57733	0.992109	0.157443	0.636464	1.92263	-1.07375	0.532946	1.8349	4.6872	0.0934018	0.0739237	4.6361	7.30349	0.649667	0.0704275	0.0230982
N-acetylmethionine	0.312989	0.580321	0.873903	0.859843	0.83183	0.524525	0.953631	0.98267	0.742591	0.88511	0.93049	0.834405	0.50854	0.952396	0.857427	-3.38731	0.0751427	0.0716186	-13.9351	1.92981	-0.0641079	0.106161	0.0151918	0.502299	-0.00103378	0.267388	-0.0291273	-5.00962	-0.17267	0.192224	0.231482	-0.718179	0.0631335	-0.0235774	0.360161	0.157147	0.0947468	-0.227856	0.748418	-0.0648184	-0.195593	19.6173	0.390913	0.309391	19.4034	30.5672	2.71904	0.294759	0.0966723
alpha-hydroxyisocaproate	0.519726	0.728187	0.912516	0.788326	0.671961	0.905895	0.944413	0.966634	0.784317	0.886224	0.856214	0.67027	0.905105	0.941572	0.785757	-3.65338	0.178929	0.225664	3.88897	3.61023	-0.192608	0.137574	-0.0234657	-1.63155	-0.00332795	-0.0722124	-0.0557948	-11.8713	-0.119385	0.293423	0.467571	0.128485	0.0757135	-0.0454102	0.299201	-0.155606	-0.197286	-0.470221	-0.129571	-0.0795949	-0.297125	30.6016	0.609798	0.482631	30.268	47.6828	4.24152	0.459805	0.150803
N6,N6,N6-trimethyllysine	0.722106	0.870624	0.897835	0.577983	0.404599	0.96621	0.815099	0.961709	0.798459	0.887043	0.931935	0.389822	0.969068	0.814204	0.56576	-2.32371	-0.206358	-0.254063	-0.757255	-6.61867	0.120265	0.0697583	-0.0126729	0.417368	0.00386124	0.0127628	0.0977857	13.9848	-0.139581	-0.622048	-0.967644	-0.0459882	-0.255151	0.0521203	0.278876	-0.154474	0.092769	1.00286	0.0420951	0.256422	0.643409	16.6478	0.33174	0.262559	16.4663	25.9402	2.30746	0.250141	0.082039
N-carbamoylputrescine	0.752385	0.890293	0.887537	0.703347	0.477431	0.464788	0.972662	0.991266	0.836958	0.887128	0.738849	0.470146	0.458308	0.985659	0.684616	-3.24537	-0.176231	-0.269442	17.4371	1.2232	-0.0347533	0.0711078	0.0160516	2.08556	0.00402345	-0.326244	-0.00943114	12.3394	-0.153792	-0.419093	-0.809589	0.83542	0.0372006	-0.011882	0.224263	0.154356	0.365707	0.824399	-0.848894	-0.0195106	0.447867	21.1023	0.420506	0.332813	20.8722	32.8811	2.92487	0.317073	0.103991
putrescine	0.207925	0.504962	0.476145	0.264029	0.169188	0.678785	0.716305	0.860776	0.386875	0.887507	0.443843	0.15045	0.724624	0.707888	0.253993	-7.04993	-0.237082	-0.246814	-3.92287	-5.40253	-0.229701	0.131732	0.00658023	2.06333	0.00385698	0.0611669	0.0819563	15.9513	-0.812189	-1.37066	-1.8029	-0.456917	-0.399441	-0.190923	1.01003	0.153833	0.879591	1.92127	0.386928	0.412183	1.40752	8.68016	0.172969	0.136898	8.58552	13.5252	1.20311	0.130424	0.0427752
5-aminovalerate	0.913202	0.964251	0.860623	0.490977	0.30287	0.988111	0.582379	0.743284	0.844731	0.897753	0.890738	0.295207	0.95687	0.584695	0.431162	-1.04535	-0.0852851	-0.107026	-0.0874952	-5.23622	0.27224	0.0175322	0.00376493	-0.220771	0.00160005	0.00584847	0.0764781	6.4782	-0.191137	-0.782554	-1.2408	-0.0161744	-0.614447	0.359135	0.213349	0.139693	-0.149371	1.26498	0.0587174	0.610458	0.907242	5.46912	0.108983	0.0862556	5.40949	8.52186	0.758044	0.0821762	0.0269514
urate	0.910604	0.964251	0.70393	0.824988	0.488346	0.96999	0.891333	0.9875	0.701741	0.898904	0.773993	0.470012	0.915921	0.886763	0.793837	5.49069	-0.0630883	-0.163117	-0.530345	-3.03894	0.0309456	-0.0831588	0.00893555	-1.11461	0.0025041	0.0274286	0.046574	4.89398	0.418204	-0.24114	-0.787756	-0.0408396	-0.148548	0.0170053	-0.421542	0.138108	-0.31414	0.824673	0.114711	0.154861	0.285502	13.1292	0.261625	0.207066	12.9861	20.4576	1.81976	0.197273	0.0646997
mannitol/sorbitol	0.188336	0.494342	0.525713	0.333247	0.196382	0.80966	0.723498	0.972382	0.413477	0.89985	0.945343	0.18526	0.839834	0.716991	0.327075	-32.3977	-1.03762	-1.18153	-11.766	-27.4009	0.235711	0.64392	0.0305064	0.910365	0.0179256	0.181487	0.412968	69.0247	-0.71596	-1.15072	-1.65558	-0.262884	-0.388617	0.0375817	0.947061	0.136805	0.0744441	1.71284	0.220222	0.398406	1.16833	45.2508	0.901711	0.713667	44.7574	70.5087	6.27195	0.679915	0.222992
2-hydroxyarachidate*	0.249598	0.523848	0.357041	0.841273	0.520243	0.204408	0.535565	0.397065	0.324725	0.900959	0.635652	0.565062	0.173579	0.51797	0.907451	3.12531	0.0125158	-0.0329678	4.6023	3.1294	-0.393161	-0.0508244	-0.0019189	0.408721	0.00042915	-0.0931738	-0.0481657	0.474825	1.08575	0.2182	-0.726205	1.6165	0.697724	-0.985444	-1.17512	-0.135278	0.525419	0.64464	-1.77735	-0.730487	0.126345	2.87847	0.0573592	0.0453974	2.84708	4.48516	0.398968	0.0432504	0.0141849
4-chlorobenzoic acid	0.072577	0.333462	0.336018	0.291237	0.417085	0.0490647	0.129036	0.135223	0.252953	0.901637	0.305901	0.401501	0.0690145	0.143568	0.497966	1.66965	0.0371965	0.02163	4.63405	4.73405	-0.411226	-0.0309811	0.000967148	-0.486148	-0.00032939	-0.0739516	-0.0658944	-1.46644	1.14292	1.27777	0.938811	3.2071	2.07973	-2.03093	-1.41143	0.134345	-1.2314	-0.974925	-2.77959	-1.96914	-0.76885	1.46086	0.0291105	0.0230398	1.44493	2.27628	0.202482	0.0219501	0.00719901
9,10-DiHOME	0.965735	0.983028	0.820635	0.490548	0.369893	0.845992	0.820601	0.966685	0.820308	0.902194	0.993602	0.358797	0.808632	0.816595	0.481286	-18.7056	-1.18079	-1.25547	15.8295	-29.1524	-0.475346	0.281588	0.0497905	0.17791	0.0189129	-0.364153	0.43841	79.1853	-0.2473	-0.7834	-1.05241	0.211582	-0.247348	-0.0453403	0.247763	0.133578	0.00870344	1.08113	-0.264348	0.253028	0.801829	75.6395	1.50727	1.19294	74.8149	117.86	10.484	1.13652	0.372746
dihydroorotate	0.966572	0.983028	0.950551	0.647701	0.504823	0.635541	0.855398	0.946372	0.907198	0.9037	0.89301	0.507205	0.624233	0.85206	0.622616	-1.79528	-0.268826	-0.317706	13.8605	-8.24328	0.269908	0.0507538	-0.0172778	-1.05365	0.00463067	-0.264173	0.124032	19.0309	-0.0673359	-0.505993	-0.755561	0.5256	-0.198425	0.0730387	0.126693	-0.131504	-0.146235	0.750978	-0.544056	0.203088	0.546714	26.6616	0.531285	0.420491	26.3709	41.5435	3.69542	0.400604	0.131386
leucylalanine	0.935491	0.977664	0.875288	0.547146	0.420389	0.951337	0.898444	0.878021	0.930059	0.90722	0.775299	0.40529	0.904679	0.893213	0.559455	6.31619	0.498751	0.543332	-2.42441	7.99689	-0.856023	-0.0529892	-0.0230892	-3.12143	-0.00826452	0.0876848	-0.123674	-31.6128	0.170749	0.676619	0.931316	-0.0662628	0.138742	-0.166959	-0.0953369	-0.126662	-0.312245	-0.966027	0.130157	-0.145955	-0.654563	36.9911	0.737122	0.583402	36.5878	57.6388	5.12713	0.55581	0.18229
N-acetylaspartate (NAA)	0.392227	0.633731	0.790008	0.597142	0.475922	0.715945	0.768583	0.902898	0.66174	0.907738	0.94581	0.473685	0.703433	0.776347	0.55912	-1.75103	-0.0706509	-0.0771199	2.38057	-3.01909	-0.110598	0.0437278	0.00373474	-0.12002	0.00113723	-0.0459125	0.042829	5.14704	-0.291003	-0.589221	-0.812641	0.399986	-0.322004	-0.132609	0.483651	0.12595	-0.0738065	0.817181	-0.418962	0.310725	0.655158	6.01724	0.119906	0.0949003	5.95164	9.37593	0.834016	0.090412	0.0296525
2-keto-3-deoxy-gluconate	0.707446	0.866385	0.511556	0.411187	0.256415	0.699105	0.770174	0.872594	0.541207	0.908239	0.675092	0.290326	0.633335	0.808701	0.272822	-1.9999	-0.0511036	-0.0593951	1.13353	-1.34142	0.0651271	0.0278137	-0.00166228	0.336711	0.000797648	-0.0259529	0.0163005	4.70982	-0.742653	-0.952331	-1.39849	0.425571	-0.319688	0.174487	0.687397	-0.125262	0.462674	1.28073	-0.529183	0.26425	1.33958	2.69291	0.0536616	0.042471	2.66355	4.19604	0.37325	0.0404623	0.0132705
isocaproylcarnitine	0.390652	0.633731	0.546948	0.156656	0.0483502	0.255003	0.484859	0.350944	0.610686	0.908777	0.881619	0.04802	0.262601	0.521948	0.097457	-1.30404	-0.0721732	-0.0980165	2.67451	-2.38523	-0.294219	0.0163954	0.00118203	-0.0843203	0.00144136	-0.0482655	0.0319023	5.99022	-0.676976	-1.88025	-3.22634	1.40374	-0.794685	-1.10198	0.566467	0.124522	-0.161977	3.23536	-1.37581	0.723002	2.38183	1.92628	0.0383849	0.0303801	1.90527	3.00148	0.26699	0.0289432	0.00949254
malonate	0.971463	0.983028	0.63774	0.436138	0.383525	0.556853	0.680248	0.920678	0.632901	0.910421	0.92026	0.376332	0.540262	0.688696	0.374121	-3.53955	-0.1211	-0.108886	4.42079	-4.80324	-0.101671	0.0539835	-0.00408515	-0.199284	0.00162477	-0.0850945	0.0685806	9.22145	-0.522035	-0.896304	-1.01825	0.659194	-0.454642	-0.108186	0.529889	-0.122263	-0.108759	1.03613	-0.68912	0.44156	1.04169	6.78029	0.135111	0.106935	6.70636	10.5649	0.939777	0.101877	0.0334127
2-hydroxyheptanoate*	0.463417	0.685051	0.815566	0.891943	0.854123	0.996905	0.952703	0.995505	0.729661	0.911227	0.937138	0.849888	0.99987	0.948126	0.911287	-6.16773	0.0713343	0.0765253	-0.100914	2.43196	0.0205413	0.138157	0.0144699	-0.561003	-0.00115538	-7.80246e-05	-0.0392197	-3.83108	-0.254488	0.147706	0.200206	-0.00420973	0.0643992	0.00611495	0.379389	0.121156	-0.0856538	-0.206127	-0.000176772	-0.0706451	-0.121073	24.2359	0.482948	0.382234	23.9716	37.7638	3.3592	0.364156	0.119433
3-hydroxyisonicotinic acid	0.920872	0.97034	0.392825	0.238747	0.243871	0.971243	0.641131	0.632264	0.399941	0.911962	0.472594	0.209059	0.868902	0.618726	0.197239	-3.4668	-0.101767	-0.0794289	0.134779	-2.80271	-0.256244	0.0512015	-0.00206166	0.771081	0.0012842	-0.0113906	0.0441195	7.50741	-0.995601	-1.46663	-1.44632	0.0391328	-0.516557	-0.530925	0.978611	-0.120146	0.819401	1.59462	-0.179615	0.553125	1.65132	3.48212	0.0693881	0.0549179	3.44415	5.42576	0.482637	0.0523205	0.0171596
glycerate	0.392665	0.633731	0.522602	0.191508	0.112011	0.807335	0.529559	0.650528	0.487764	0.912462	0.589971	0.107188	0.859329	0.543616	0.148508	-2.11889	-0.0982907	-0.103242	-0.772942	-3.2423	0.204046	0.0347986	0.00172819	0.477136	0.00154626	0.0103155	0.0459304	7.41468	-0.721776	-1.68021	-2.22986	-0.266196	-0.70881	0.501469	0.788909	0.11946	0.601418	2.27743	0.19294	0.683014	1.93451	2.93567	0.058499	0.0462995	2.90366	4.57429	0.406896	0.0441098	0.0144667
mannose	0.961263	0.983028	0.741633	0.589026	0.572105	0.917425	0.894592	0.719487	0.685588	0.913203	0.779549	0.526038	0.988321	0.888781	0.579687	-4.72878	-0.157155	-0.130414	-1.45716	-2.9355	-0.71537	0.0877124	-0.00763336	1.08182	0.00216371	0.00378439	0.0455578	10.571	-0.361579	-0.603032	-0.632278	-0.112648	-0.144052	-0.394646	0.446361	-0.118442	0.30609	0.715355	0.0158888	0.152073	0.619096	13.0781	0.260608	0.206261	12.9356	20.3781	1.81269	0.196505	0.0644481
glycylleucine	0.0671339	0.324565	0.131373	0.169785	0.540746	0.136149	0.128715	0.180422	0.1286	0.916049	0.140016	0.399684	0.199279	0.133834	0.141289	-5.96411	-0.103762	-0.0314109	5.79282	-9.38946	0.6975	0.0905832	0.00163333	-1.56011	0.000655366	-0.086499	0.135338	7.50195	-2.06098	-1.79938	-0.688237	2.02385	-2.08234	1.73898	2.08327	0.114535	-1.9949	0.979221	-1.64127	2.04165	1.98558	2.89383	0.0576652	0.0456397	2.86228	4.5091	0.401097	0.0434812	0.0142606
docosadioate (C22-DC)	0.456699	0.679894	0.47485	0.823975	0.691003	0.453046	0.754577	0.230874	0.50577	0.916275	0.933725	0.759322	0.418802	0.739485	0.936591	4.86473	0.0288591	-0.041243	-5.07831	3.1861	1.24028	-0.0676159	-0.00336068	0.14573	0.000463295	0.101655	-0.0498857	-0.673497	0.814813	0.242572	-0.438005	-0.859962	0.342485	1.49879	-0.753737	-0.114225	0.0903208	0.335526	0.934908	-0.364763	-0.0864014	5.97037	0.118971	0.094161	5.90527	9.30289	0.827519	0.0897076	0.0294215
4-hydroxyphenylpyruvate	0.127451	0.424911	0.498116	0.130166	0.055613	0.859806	0.175199	0.335514	0.436297	0.919894	0.860811	0.0524826	0.969444	0.185232	0.0863789	-1.03939	-0.0558008	-0.0649634	0.257194	-3.72586	-0.214502	0.0182061	0.000728163	-0.0697603	0.000975771	0.00102418	0.0530663	4.44483	-0.768558	-2.07061	-3.04578	0.192275	-1.76811	-1.14434	0.895958	0.109261	-0.190875	3.11973	0.041583	1.71299	2.51733	1.35238	0.0269489	0.021329	1.33764	2.10726	0.187446	0.0203202	0.00666445
4-methyl-2-oxopentanoate	0.97409	0.983718	0.781567	0.551655	0.466614	0.951531	0.818849	0.947881	0.754644	0.921264	0.894132	0.454418	0.985798	0.812155	0.540388	-3.89521	-0.171153	-0.168521	-0.838724	-5.00156	-0.126403	0.0660981	0.00679891	0.50238	0.00254676	0.00452117	0.0763251	11.556	-0.303171	-0.668496	-0.831652	-0.065999	-0.249831	-0.07098	0.342387	0.107382	0.144687	0.857065	0.0193219	0.259335	0.688891	12.8482	0.256026	0.202634	12.7081	20.0198	1.78082	0.193051	0.063315
saccharopine	0.338126	0.600496	0.770729	0.273447	0.15151	0.504019	0.708167	0.972304	0.646982	0.923659	0.718669	0.141413	0.465137	0.699848	0.269961	-1.97448	-0.165017	-0.186924	4.63684	-3.97269	-0.032345	0.0471829	-0.00317645	0.662437	0.00284214	-0.0941265	0.0602003	10.9102	-0.318882	-1.33741	-1.91413	0.757111	-0.41176	-0.0376883	0.507146	-0.104101	0.395878	1.98468	-0.834698	0.424435	1.34957	6.1919	0.123386	0.0976548	6.12439	9.64807	0.858224	0.0930362	0.0305132
glycerol	0.372919	0.620773	0.450709	0.371875	0.324562	0.0848633	0.860794	0.438686	0.558803	0.929786	0.581333	0.306835	0.0688486	0.835432	0.409294	4.31505	0.104125	0.0924999	-12.5217	1.48399	0.615951	-0.0491544	-0.00235306	-0.830867	-0.00141752	0.252816	-0.0258746	-6.23171	0.864911	1.04737	1.17559	-2.53752	0.190898	0.890748	-0.655722	-0.0957093	-0.616251	-1.22853	2.78248	-0.22641	-0.956707	4.98901	0.0994159	0.0786836	4.93461	7.77376	0.691499	0.0749623	0.0245855
3-hydroxy-3-methylglutarate	0.193379	0.494342	0.363294	0.0729169	0.0293123	0.321758	0.266643	0.398639	0.363622	0.933038	0.690892	0.0290476	0.309925	0.283925	0.0559898	-2.70823	-0.136963	-0.157005	2.96522	-5.37186	0.344594	0.0406602	0.00113893	0.299888	0.0023104	-0.0562265	0.0755198	10.0425	-1.06939	-2.71401	-3.93091	1.18377	-1.36131	0.9817	1.06854	0.0912604	0.438175	3.94461	-1.21908	1.3018	3.03723	2.53251	0.0504653	0.0399412	2.5049	3.9461	0.351017	0.0380522	0.01248
hexadecanedioate (C16)	0.779158	0.904286	0.746758	0.881395	0.609691	0.611976	0.972551	0.83636	0.775759	0.936722	0.987163	0.637431	0.62388	0.955196	0.828473	5.08054	-0.046412	-0.128594	8.01069	0.835294	0.447785	-0.0671898	-0.00609801	0.0677352	0.00173442	-0.142355	-0.0200538	4.42622	0.353999	-0.162286	-0.568126	0.564318	0.0373521	0.225105	-0.311578	-0.0862218	0.0174642	0.522537	-0.544635	-0.0609993	0.236217	14.3518	0.285989	0.226348	14.1954	22.3627	1.98923	0.215643	0.0707247
N6-methyllysine	0.3466	0.605362	0.831577	0.530125	0.287626	0.600109	0.695694	0.878991	0.72044	0.936886	0.756653	0.27744	0.584903	0.6939	0.504004	-2.03913	-0.124047	-0.178884	-5.08234	-5.904	0.201901	0.0519654	0.00372746	0.806826	0.00269259	0.0977281	0.0873497	8.69459	-0.231839	-0.707761	-1.28956	-0.584206	-0.430794	0.165616	0.393212	0.0859984	0.339438	1.32367	0.610101	0.433549	0.75714	8.79547	0.175267	0.138717	8.69958	13.7049	1.21909	0.132156	0.0433434
flunixin	0.283585	0.552017	0.670812	0.550877	0.606203	0.0682485	0.691295	0.372881	0.686291	0.938786	0.301429	0.601177	0.0693146	0.690872	0.457942	-2.15769	-0.061365	-0.0416126	-12.6994	-3.13418	0.665722	0.0307561	-0.00188933	1.54706	0.000619198	0.232273	0.046144	5.09956	-0.46937	-0.669893	-0.573959	-2.793	-0.437555	1.04482	0.445275	-0.0834007	1.2453	0.582405	2.77438	0.438205	0.849661	4.59699	0.0916042	0.072501	4.54687	7.16293	0.637163	0.069072	0.0226536
N-acetylserine	0.234629	0.514839	0.941074	0.405458	0.116617	0.787408	0.546877	0.433835	0.915273	0.944193	0.951402	0.112033	0.861919	0.548418	0.355909	0.301812	-0.0723457	-0.129662	1.09608	-3.96672	0.46971	0.00653048	0.00140839	0.0672376	0.00193877	-0.012964	0.0580751	5.3444	0.0802744	-0.965633	-2.18668	0.294745	-0.677104	0.901352	0.1156	0.0760151	0.0661749	2.22965	-0.189331	0.674322	1.08874	3.75975	0.0749204	0.0592965	3.71876	5.85835	0.521118	0.0564921	0.0185278
maleate	0.403958	0.642828	0.779665	0.810285	0.521642	0.438508	0.649759	0.425946	0.963703	0.947076	0.476228	0.72898	0.422398	0.626015	0.386238	-0.471496	-0.00804639	-0.0175882	1.35847	1.20724	-0.196281	0.00114408	0.000547442	0.338216	0.000135596	-0.0260139	-0.0191045	2.03557	-0.305922	-0.261994	-0.723576	0.891136	0.502699	-0.918829	0.0494036	0.0720786	0.81202	0.380408	-0.926784	-0.541133	1.01159	1.54123	0.0307121	0.0243074	1.52443	2.40151	0.213621	0.0231577	0.00759507
2-hydroxy-4-(methylthio)butanoic acid	0.124425	0.424911	0.886689	0.474877	0.346562	0.813536	0.804269	1	0.695581	0.950867	0.732175	0.333209	0.779093	0.79847	0.474435	-2.00569	0.210138	0.227363	-3.29483	5.4567	1.33904e-15	0.0838123	0.00426728	-1.3139	-0.00344489	0.0723064	-0.0826773	-13.7834	-0.154964	0.814759	1.11382	-0.257371	0.27057	7.46415e-16	0.430967	0.0669041	-0.375636	-1.15083	0.306749	-0.278861	-0.815656	12.943	0.257915	0.204129	12.8019	20.1675	1.79396	0.194475	0.0637821
sulfate*	0.510135	0.720993	0.925425	0.923796	0.510888	0.265288	0.704788	0.538935	0.77497	0.952635	0.656027	0.5677	0.309539	0.706396	0.966794	-0.49604	0.0101015	0.0572372	-6.59194	3.16902	-0.467601	0.0229226	-0.00155043	0.649569	-0.000722082	0.108414	-0.0463143	-0.287839	-0.101681	0.103912	0.743928	-1.36614	0.416898	-0.691545	0.312722	-0.0644925	0.492705	-0.639997	1.22025	-0.414451	-0.0451916	4.87841	0.0972119	0.0769393	4.82522	7.60142	0.676168	0.0733004	0.0240404
4-quinolinecarboxylic acid	0.306132	0.576115	0.190406	0.164634	0.151655	0.468166	0.330166	0.334139	0.26466	0.95318	0.598068	0.159342	0.405956	0.362982	0.0881815	-2.87968	-0.0622963	-0.0515392	1.39968	-3.08599	-0.27184	0.0351203	-0.000536603	0.271269	0.000736007	-0.0300031	0.0418742	5.5617	-1.68588	-1.83022	-1.91315	0.82846	-1.15947	-1.1482	1.36839	-0.0637487	0.587654	1.86309	-0.96447	1.0702	2.49388	1.70812	0.0340377	0.0269394	1.6895	2.66155	0.236753	0.0256653	0.00841748
norvaline	0.200763	0.500124	0.523077	0.501947	0.438884	0.75955	0.778779	0.944508	0.397187	0.953556	0.846288	0.414013	0.702204	0.777711	0.499281	-6.96238	-0.146481	-0.135614	3.20202	-4.6231	-0.101181	0.142963	-0.00300966	0.551159	0.00211269	-0.0740221	0.0683062	9.66268	-0.720887	-0.761115	-0.890319	0.335192	-0.307204	-0.0755846	0.985153	-0.0632358	0.211167	0.945831	-0.420836	0.308749	0.766291	9.65807	0.192456	0.152321	9.55277	15.049	1.33865	0.145117	0.0475942
orotate	0.572063	0.780086	0.59645	0.257104	0.171583	0.587515	0.54127	0.911703	0.546251	0.955401	0.951125	0.17053	0.515139	0.545422	0.234197	-8.27638	-0.389946	-0.395501	8.39725	-15.0124	0.234136	0.142859	-0.0041946	0.252128	0.00581964	-0.187863	0.218275	27.1807	-0.590394	-1.39593	-1.78887	0.605619	-0.687283	0.120501	0.678238	-0.0607195	0.0665523	1.79501	-0.735842	0.679739	1.48508	14.0184	0.279344	0.22109	13.8656	21.8432	1.94301	0.210633	0.0690816
S-1-pyrroline-5-carboxylate	0.21546	0.512457	0.674764	0.625991	0.0809714	0.416463	0.303853	0.5609	0.699087	0.95967	0.813747	0.0950248	0.4403	0.339951	0.801203	-1.12688	0.026236	0.0994343	-2.26252	-4.69209	-0.219859	0.0155578	-0.000658193	0.169018	-0.00135598	0.0393117	0.0630836	-0.873351	-0.463186	0.541172	2.59146	-0.940228	-1.23774	-0.651998	0.425597	-0.0548995	0.257071	-2.40991	0.887243	1.13196	-0.27495	2.43288	0.04848	0.0383699	2.40636	3.79086	0.337208	0.0365552	0.0119891
N-acetylleucine	0.7267	0.874097	0.790136	0.843452	0.855702	0.766339	0.847777	0.957751	0.710537	0.961576	0.846351	0.842011	0.781082	0.843901	0.837226	-7.28793	-0.107436	-0.0782562	-8.06249	-8.1642	-0.199775	0.15369	0.00645892	1.4295	0.00125864	0.138685	0.12314	7.32525	-0.29082	-0.215143	-0.198001	-0.325274	-0.209082	-0.0575154	0.408165	0.0523017	0.211079	0.217165	0.303872	0.214513	0.223887	25.06	0.499369	0.395231	24.7867	39.0479	3.47342	0.376538	0.123494
4-phenylbutyrate	0.244131	0.518778	0.58369	0.268777	0.142583	0.404308	0.970852	0.583636	0.478916	0.965451	0.497419	0.129311	0.35768	0.956386	0.232318	-2.53555	-0.111729	-0.129089	3.96686	-0.255989	-0.351491	0.0501961	0.000959741	0.861768	0.00199003	-0.0817714	0.00563342	8.07243	-0.612188	-1.35374	-1.9762	0.968324	-0.039666	-0.612281	0.806594	0.0470222	0.769917	2.0775	-1.08407	0.0593774	1.49281	4.14178	0.0825331	0.0653216	4.09662	6.45362	0.574069	0.0622322	0.0204104
p-cresol sulfate	0.490985	0.713397	0.286416	0.328523	0.934957	0.169377	0.360984	0.566281	0.249558	0.971095	0.205129	0.77238	0.21789	0.367187	0.330828	-8.92189	-0.160004	-0.00964176	-12.2918	-11.5575	-0.614213	0.147608	-0.00133693	3.00668	0.000504842	0.195271	0.167368	10.4241	-1.29355	-1.16417	-0.0886362	-1.80179	-1.0754	-0.642491	1.42431	-0.0393341	1.61307	0.316482	1.55455	1.05934	1.15758	6.89724	0.137441	0.108779	6.82204	10.7471	0.955987	0.103634	0.033989
ribitol	0.31135	0.57952	0.619082	0.303526	0.165362	0.881127	0.70523	0.964952	0.506509	0.971867	0.816786	0.153371	0.841119	0.700497	0.29589	-7.19639	-0.321498	-0.375036	2.0954	-8.44688	-0.0861122	0.147225	-0.00245707	0.889639	0.00572836	-0.0518078	0.126331	21.4734	-0.552538	-1.23875	-1.82579	0.162658	-0.416224	-0.0477019	0.752315	-0.0382826	0.252756	1.90172	-0.218416	0.423443	1.2628	13.0242	0.259534	0.20541	12.8822	20.2941	1.80522	0.195695	0.0641824
2-hydroxystearate	0.270057	0.543145	0.608774	0.674474	0.368217	0.810937	0.915164	0.332257	0.612178	0.972073	0.903669	0.369134	0.696491	0.865586	0.517157	1.80652	-0.0292989	-0.0528504	0.818877	0.571963	-0.507027	-0.0268734	-0.000593894	0.112738	0.000773292	-0.0248098	-0.0133826	3.03087	0.569657	-0.46364	-1.05669	0.261066	0.11575	-1.15352	-0.563982	-0.0380028	0.131547	1.05435	-0.429572	-0.184225	0.732023	3.17124	0.0631932	0.0500148	3.13666	4.94135	0.439547	0.0476494	0.0156276
N-monomethylarginine	0.898582	0.959315	0.95185	0.667674	0.374002	0.724425	0.97001	0.904473	0.991224	0.972118	0.901787	0.352765	0.739166	0.970465	0.658963	0.709196	-0.102235	-0.177762	4.14296	-0.687884	-0.195567	0.00194036	0.00202245	-0.392118	0.00274465	-0.0719516	0.00995884	6.89257	0.0655631	-0.474296	-1.04199	0.387226	-0.0408123	-0.13044	0.0119384	0.0379408	-0.134137	1.09711	-0.365237	0.0401918	0.488045	10.817	0.21555	0.170599	10.6991	16.8548	1.49928	0.162531	0.0533054
chenodeoxycholate	0.00591719	0.100592	0.732233	0.387604	0.303485	0.00136544	0.728965	0.930081	0.722102	0.973403	0.0154168	0.282344	0.0012957	0.72337	0.381924	-4.17347	-0.223275	-0.217135	-127.836	-6.58749	-0.146801	0.0652405	0.00198203	15.0075	0.00335943	2.39605	0.0989764	14.8313	-0.37555	-1.00825	-1.23888	-11.6302	-0.380429	-0.0953066	0.390714	0.0361923	4.99712	1.30709	11.8388	0.38881	1.0222	11.113	0.221448	0.175267	10.9918	17.316	1.54031	0.166978	0.0547638
imidazole lactate	0.445513	0.673447	0.363229	0.292785	0.265893	0.11886	0.909492	0.33777	0.395296	0.977869	0.679234	0.227893	0.117298	0.883099	0.216782	-2.57881	-0.0611511	-0.0518674	5.16642	-0.464132	-0.380316	0.0358538	-0.000357776	0.297269	0.000842739	-0.0957468	0.00883293	4.90919	-1.06956	-1.27276	-1.36398	2.16638	-0.12354	-1.13802	0.989669	-0.0301114	0.456219	1.51128	-2.18047	0.159928	1.55948	2.41111	0.0480461	0.0380265	2.38482	3.75693	0.33419	0.036228	0.0118817
4-guanidinobutanoate	0.176841	0.480061	0.512648	0.491197	0.65181	0.56995	0.618323	0.57677	0.632836	0.979688	0.27815	0.62261	0.747187	0.632084	0.355344	-2.26144	-0.0475918	-0.0240522	1.92109	-2.635	0.264171	0.0243174	-0.000415871	-1.09034	0.000386113	-0.0196517	0.0371581	4.34664	-0.740573	-0.782121	-0.499422	0.636049	-0.553791	0.624153	0.529994	-0.0276362	-1.32125	0.546722	-0.353365	0.531218	1.09024	3.05364	0.0608497	0.0481601	3.02034	4.75811	0.423247	0.0458824	0.0150481
N6,N6-dimethyllysine	0.126783	0.424911	0.595294	0.184831	0.0820555	0.475187	0.520749	0.826945	0.446068	0.983105	0.657782	0.0740755	0.480284	0.512142	0.18108	-4.16139	-0.240101	-0.285426	-5.65704	-7.93896	0.232111	0.0923421	0.000795758	0.930124	0.00437933	0.102845	0.119331	15.9171	-0.592355	-1.71513	-2.57612	-0.81413	-0.725253	0.238375	0.874812	0.0229858	0.489919	2.69538	0.803841	0.741537	1.73538	7.02517	0.13999	0.110797	6.94857	10.9465	0.973719	0.105557	0.0346195
cholate	0.0328085	0.249079	0.643341	0.213759	0.125799	0.0106642	0.622891	0.99259	0.607114	0.986812	0.0796171	0.117463	0.0104221	0.614672	0.210474	-44.6332	-2.72731	-2.89036	-491.24	-74.0563	-0.121566	0.748341	0.00769267	61.3918	0.0438456	9.11965	1.11576	180.398	-0.512994	-1.57307	-2.10638	-5.70833	-0.54626	-0.0100807	0.572434	0.0179419	2.61099	2.17896	5.75538	0.559838	1.58808	87.0053	1.73375	1.3722	86.0567	135.57	12.0593	1.3073	0.428755
isocaproate (i6:0)	0.84868	0.943479	0.866781	0.495457	0.339369	0.843598	0.810168	0.9932	0.829786	0.987591	0.852322	0.339969	0.811666	0.802779	0.4436	-1.52148	-0.128498	-0.148996	1.77176	-3.40438	0.010686	0.0293478	-0.000693319	0.456579	0.00218171	-0.0394672	0.0520593	9.57649	-0.182563	-0.773752	-1.13357	0.214937	-0.26216	0.00925089	0.234365	-0.0168817	0.202723	1.13191	-0.26003	0.272697	0.880113	8.33401	0.166072	0.131439	8.24314	12.9859	1.15513	0.125222	0.0410693
3-hydroxybenzoate	0.00321979	0.0684205	0.905858	0.609294	0.698951	0.000577616	0.123466	0.241995	0.743737	0.990345	0.181458	0.559953	0.000647287	0.144308	0.846676	0.205202	0.0180946	-0.0107211	24.5582	5.28882	0.321669	-0.00859866	0.000103337	0.747815	0.000241353	-0.435172	-0.0718177	-0.439012	0.128536	0.568789	-0.425806	15.5526	2.12611	1.4537	-0.358464	0.0131351	1.73332	0.653679	-14.9674	-1.96386	-0.210623	1.59646	0.0318125	0.0251783	1.57905	2.48756	0.221276	0.0239875	0.00786721
2-piperidinone	0.894697	0.959315	0.863612	0.820229	0.763699	0.4196	0.822875	0.910124	0.891303	0.991608	0.628164	0.806242	0.440137	0.86061	0.708929	-1.5015	-0.0396662	-0.0416848	-7.41162	-3.05479	0.136542	0.0179294	-0.000451796	1.16675	0.000497294	0.129814	0.0351637	4.30508	-0.186973	-0.247875	-0.329126	-0.933102	-0.244129	0.122672	0.148591	-0.0114165	0.537615	0.267755	0.887598	0.191155	0.410602	8.03055	0.160025	0.126653	7.943	12.513	1.11307	0.120663	0.0395739
glucose	0.855078	0.945865	0.786811	0.586698	0.457861	0.826494	0.853634	0.998565	0.717679	0.991639	0.985967	0.445435	0.803533	0.848974	0.581265	-31.5476	-1.29091	-1.43039	25.2296	-33.406	0.0288759	0.6372	-0.00598205	-0.550604	0.0216257	-0.527928	0.507034	85.883	-0.295606	-0.60702	-0.84983	0.239012	-0.200889	0.00195212	0.397369	-0.0113745	-0.0190909	0.876168	-0.271621	0.207406	0.616369	106.722	2.12664	1.68315	105.558	166.291	14.7921	1.60354	0.525916
N-methylhydantoin	0.912683	0.964251	0.586253	0.335485	0.330023	0.821295	0.62487	0.795005	0.553064	0.992649	0.829909	0.293072	0.716901	0.620198	0.336628	-12.7124	-0.476983	-0.382612	5.09679	-17.6971	-0.822823	0.209295	-0.00103076	1.32376	0.00615233	-0.151814	0.263847	31.1643	-0.607783	-1.14442	-1.15987	0.246366	-0.54301	-0.283826	0.665968	-0.0100004	0.234192	1.27184	-0.398542	0.550695	1.14121	20.9159	0.416792	0.329874	20.6879	32.5907	2.89904	0.314272	0.103072
N-acetylphenylalanine	0.639154	0.816964	0.85057	0.819333	0.728564	0.776327	0.945636	0.980109	0.751033	0.999118	0.917507	0.709402	0.771989	0.943931	0.815645	-5.01552	-0.121364	-0.146901	-7.51371	-2.82038	-0.091697	0.127711	-0.000144486	0.743437	0.00231735	0.141151	0.0427659	8.11873	-0.205172	-0.249144	-0.381029	-0.310754	-0.0740445	-0.0270632	0.347697	-0.0011994	0.112535	0.409886	0.317049	0.0763723	0.254376	24.4455	0.487124	0.385539	24.1789	38.0904	3.38825	0.367305	0.120465
[truncated: 5 more columns]

## Sheet: 4. Age-correct Main Model
Table S4. P-values and coefficients from age-corrected main effects univariate linear model.
			Model Coefficients					Model Coefficients					Model Coefficients					Model Coefficients
Metabolite	Model	Model	p-values					Estimates					t stat					Coefficients Standard Error
	p_value	fdr	Sex	Weight	BreedDorset	BreedHampshire	BreedRamboilette	Sex	Weight	BreedDorset	BreedHampshire	BreedRamboilette	SexMale	Weight	BreedDorset	BreedHampshire	BreedRamboilette	SexMale	Weight	BreedDorset	BreedHampshire	BreedRamboilette
5-oxoproline	0.00020272	0.0814282	0.0659454	0.102595	0.0638372	0.29684	1.52453e-05	0.617672	-0.012487	0.618079	0.319772	4.77926	2.24442	-1.9247	2.26806	1.14234	12.6082	0.275204	0.00648777	0.272514	0.279926	0.379061
N-acetylglycine	0.000319326	0.0814282	0.565716	0.441798	0.11042	0.0847412	2.03589e-05	0.199657	0.006378	0.609013	0.689414	5.4288	0.607613	0.823351	1.87169	2.06268	11.9947	0.328593	0.00774639	0.325381	0.334232	0.452598
histidine betaine (hercynine)*	0.00109478	0.165134	0.0756335	0.000167263	0.00195226	0.216819	0.104233	-0.204962	0.0186675	0.495122	-0.134126	-0.251821	-2.14493	8.28676	5.23261	-1.37995	-1.91328	0.0955563	0.00225269	0.0946224	0.0971961	0.131618
[truncated: 507 more rows]

## Sheet: 5. Age-correct Interac Model
Table S5. P-values and coefficients from age-corrected interaction effects univariate linear model.
[truncated: 513 more rows]

## Sheet: 6.sPLS-DA Loadings VIP Sex
Table S6A. VIP scores from single sparse Partial Least Square Discriminant Analysis (sPLS-DA) model for sheep sex.					Table S6B. Loadings and VIP scores from single sparse Partial Least Square Discriminant Analysis (sPLS-DA) model for sheep sex.
[truncated: 1,643 more rows]

[truncated: 8 more sheets: 7. sPLS-R Loadings VIP Age, 8. sPLS-R Loadings VIP Weight, 9. Multiblock Y.PLS Loading, 10. Metaboanalyst, 11. Matching Metaboanalyst, 12. Spearman Corr Weight Age , 13. Mann-Whitney Test - Sex, 14. Compound Matching]
